# Supplementary material for: Single-cell genomics, metagenomics, and transcriptomics of Rhizophydium megarrhizum, an obligate fungal parasite of Planktothrix agardhii
Source: Aquat Ecol. 2026 Jul 22;60(3):92. doi: 10.1007/s10452-026-10329-8 (PMC13391722; doi:10.1007/s10452-026-10329-8)
Supplement: Supplementary file 1 — Supplementary file1 (XLSX 875 KB) [file 10452_2026_10329_MOESM1_ESM.xlsx]

## Sheet: Genomes
	Rhizophydiales sp. (189106/23/2)	Rhizophydiales sp. (189106/3/1)	Rhizophydiales sp. (189106/39/1)	Rhizophydiales sp. (189106/42/1)	Rhizophydiales sp. (189106/45/1)	Rhizophydiales sp. (189106/48/1)	Rhizophydiales sp. (189106/54/1)	Rhizophydiales sp. (189106/57/1)	Rhizophydiales sp. (189106/60/1)	Rhizophydiales sp. (189106/63/1)	Rhizophydiales sp. (189106/66/1)
Rhizophydiales sp. (189106/23/2)	4079	0	0	4079	4079	0	4079	4079	0	4079	0
Rhizophydiales sp. (189106/3/1)	0	5877	10	0	0	5827	0	0	14	0	20
Rhizophydiales sp. (189106/39/1)	0	10	4121	0	0	23	0	0	5	0	3
Rhizophydiales sp. (189106/42/1)	4066	0	0	4066	4066	0	4066	4066	0	4066	0
Rhizophydiales sp. (189106/45/1)	4082	0	0	4082	4082	0	4082	4082	0	4082	0
Rhizophydiales sp. (189106/48/1)	0	5827	23	0	0	4096	0	0	27	0	41
Rhizophydiales sp. (189106/54/1)	4086	0	0	4086	4086	0	4086	4086	0	4086	0
Rhizophydiales sp. (189106/57/1)	4094	0	0	4094	4094	0	4094	4094	0	4094	0
Rhizophydiales sp. (189106/60/1)	0	14	5	0	0	27	0	0	4099	0	5
Rhizophydiales sp. (189106/63/1)	4073	0	0	4073	4073	0	4073	4073	0	4073	0
Rhizophydiales sp. (189106/66/1)	0	20	3	0	0	41	0	0	5	0	4113

## Sheet: Orthologs
Gene Cluster	representative function	Genome Count	Rhizophydiales sp. C01	Rhizophydiales sp. PlkC2_A	Rhizophydiales sp. C02	Rhizophydiales sp. C03	Rhizophydiales sp. C06	Rhizophydiales sp. C07	Rhizophydiales sp. C10	Rhizophydiales sp. C21	Rhizophydiales sp. C22	Rhizophydiales sp. C23	Rhizophydiales sp. C24
1	P-loop containing nucleoside triphosphate hydrolase protein	11	g1793;g3668;g8580;g2177;g5143;g4752;g7313;g4795;g4798;g6466;g4796;g4799;g6465;g5144;g5673;g6492;g37;g7595;g7596;g3669;g4304;g4303;g4748;g4822;g4821;g8896	gene_7942;gene_7818;gene_7230;gene_2202;gene_6408;gene_4847;gene_1065;gene_4702;gene_6442;gene_2125;gene_3104;gene_5293;gene_1724;gene_2246;gene_4248;gene_5957;gene_1790;gene_3122;gene_8385;gene_3128;gene_4246;gene_4116	g1151;g2807;g2808;g2373;g4232;g4148;g5152;g7578;g5148;g6354;g7710;g6415;g6579;g8012;g6490;g4158;g4159;g4160;g4233;g4952;g4951;g8011;g3447;g3446;g2809;g3402;g3403	g2591;g2592;g375;g3276;g4590;g5286;g3486;g7254;g7700;g3989;g4115;g8612;g104;g2777;g3999;g4000;g4001;g4114;g4778;g4779;g5290;g7146;g7701;g860;g861	g2341;g2342;g2666;g2527;g4273;g3887;g5294;g7396;g3986;g8017;g7521;g5298;g6237;g3897;g3898;g3899;g4274;g4956;g4957;g9225;g8016;g7933;g7932;g2343;g3554;g3555;g6087;g8664	g1746;g4269;g8656;g2597;g2926;g2927;g4641;g5308;g7497;g5304;g6536;g7641;g6300;g6659;g7046;g8085;g6307;g6306;g4270;g4992;g4991;g8084;g5458;g5457;g2928;g3537;g3538	g1627;g1654;g1655;g2406;g4356;g2860;g5492;g4207;g7493;g5350;g6336;g7844;g6905;g7556;g7557;g7843;g4217;g4218;g4219;g4357;g5040;g5041;g5496;g2737;g2736;g1656	g1735;g4868;g5456;g6918;g1827;g4280;g2660;g2929;g2930;g3306;g3780;g5579;g7523;g4737;g5452;g6621;g7854;g7855;g7856;g4281;g4940;g4939;g3305;g8064;g8065;g2931;g8768	g1112;g2783;g2784;g2409;g4112;g3390;g5341;g3899;g6943;g6354;g7541;g5409;g5847;g6127;g8047;g7010;g8046;g7011;g487;g3888;g3887;g4113;g4769;g4770;g5337;g3777;g7956;g4658;g4659;g2785;g3288;g3289	g2665;g3009;g3010;g5510;g7559;g6095;g7006;g6251;g7341;g7970;g7142;g35;g6501;g6502;g6503;g7560;g5044;g4082;g4081;g7969;g7899;g7900;g3011;g5019;g5020	g1196;g1197;g2241;g1957;g4280;g8023;g3555;g5702;g6607;g7561;g6176;g6962;g7867;g380;g3544;g3543;g4281;g4860;g4859;g5698;g8360;g7866;g520;g519;g1198;g6084;g6085
2	Dynein heavy chain and region D6 of dynein motor-domain containing protein	11	g132;g1548;g2351;g2374;g2717;g2729;g3138;g1507;g2595;g1508;g2594;g1549;g2352;g2593;g2350;g131;g3910	gene_3280;gene_7718;gene_3232;gene_1337;gene_3051;gene_7243;gene_5300	g1323;g1853;g2649;g2736;g4165;g901;g1375;g4589;g1376;g4590;g1854;g2648;g4591;g6738;g2650;g1322;g5192	g1419;g1652;g1653;g1874;g1971;g1972;g2314;g2458;g2514;g2744;g357;g2315;g2457;g1654;g2459;g358;g5005	g1159;g1459;g2068;g2069;g2193;g2203;g2204;g2816;g2859;g3767;g433;g5913;g2070;g2817;g2815;g432;g5225	g1215;g1884;g2114;g2187;g2188;g2769;g2850;g3220;g4564;g5901;g994;g1885;g1886;g2768;g2770;g4563;g3778	g1133;g1153;g1858;g1859;g2241;g3053;g3067;g3106;g3506;g437;g4716;g2242;g2243;g3052;g3054;g438;g4717	g1125;g1354;g2127;g2476;g2477;g2757;g2758;g2901;g2918;g3056;g460;g2756;g2902;g2900;g459;g4475	g1818;g1940;g2329;g2692;g2709;g6217;g715;g1819;g2328;g2925;g5635;g210;g1817;g2693;g2691;g209;g5036	g1634;g2009;g2010;g2166;g2210;g2211;g2855;g2893;g2921;g3254;g369;g8294;g2008;g2856;g2854;g370;g8293	g1178;g1580;g1925;g1972;g1973;g2624;g2699;g3352;g5979;g943;g1581;g1582;g2623;g2625;g3351;g3578
3	ankyrin repeat-containing domain protein	11	g1132;g5421;g6268;g7094;g7553;g6431;g7617;g2311;g5851	gene_3918;gene_3695;gene_485;gene_2321;gene_558;gene_6527;gene_2105;gene_6452;gene_2937;gene_6930;gene_7637;gene_3310;gene_6618;gene_7760;gene_655	g1164;g2709;g5310;g6005;g6143;g975;g8200;g9168;g5311;g6606;g9530	g2014;g388;g5146;g5147;g5195;g5932;g6397;g7939;g7045	g1372;g5248;g5330;g5331;g6074;g6854;g7078;g2769;g8040;g3717	g1395;g2833;g5344;g5345;g5838;g6090;g7171;g9243;g8097;g6493;g7499	g1640;g2618;g2951;g4684;g5375;g5430;g6145;g5374;g8040;g3741	g1518;g3005;g5120;g5121;g5930;g6175;g7213;g9204;g2864;g8131;g6578;g5458	g1015;g1099;g2763;g5834;g6105;g8063;g2653;g6104;g6301	g1475;g5305;g5306;g6070;g6188;g7083;g9173;g2873;g7986;g6390	g2254;g2574;g3020;g3772;g8423;g9270;g971;g8136;g6335;g7782
4	ClpP/crotonase-like domain-containing protein	11	g230;g231;g280;g281;g7244;g7793;g3742;g7086;g8192;g9625;g9154;g4156	gene_3027;gene_6056;gene_5956;gene_5460;gene_5231;gene_374;gene_5274;gene_3793	g3860;g6457;g6780;g9787;g7737;g9275;g7429;g9413;g466;g4730	g4222;g6481;g7957;g9492;g9613;g459;g460;g7963;g1406;g8327	g4028;g6316;g6659;g9654;g525;g526;g7302;g7017;g9288;g9355	g1430;g6425;g354;g355;g6716;g7418;g9673;g4008;g9322;g4771	g4152;g6360;g6749;g9667;g544;g545;g8065;g992;g4269;g2853	g4283;g4338;g6773;g9664;g7696;g9348;g4781;g599;g600;g7430	g258;g259;g6612;g8055;g9718;g6162;g6979;g7107;g4617;g6486	g1082;g4505;g424;g425;g487;g488;g6267;g8010;g4658;g9593;g9238;g7650	g221;g222;g6629;g8154;g3927;g4302;g7653;g7999;g9756;g9576;g5730
5	ClpP/crotonase-like domain-containing protein	11	g2424;g2446;g2447;g7270;g6498;g7860;g9560	gene_5171;gene_6159;gene_5793;gene_6126;gene_3850;gene_3115;gene_803;gene_1872;gene_4408;gene_8463	g3243;g7952;g7190;g7192;g2882;g3244;g6629;g1423;g1422;g8939;g7951	g6875;g6877;g2717;g3172;g3173;g5975;g7999;g8000;g8804;g9434;g9435	g2924;g3538;g8632;g3537;g5959;g7216;g8021;g8022;g8798;g8633	g3015;g3521;g8679;g7078;g7080;g3520;g6032;g8089;g8090;g8844;g8680	g3399;g8588;g7507;g7509;g3305;g3400;g6718;g7529;g8868;g8587	g3466;g707;g8713;g6605;g7762;g7764;g3465;g6608;g8224;g8891;g8712	g3074;g7803;g2858;g3075;g6212;g7189;g8288;g8845;g7802	g3548;g8552;g5735;g7034;g3165;g3549;g5738;g8262;g8768;g8553	g3172;g8738;g7023;g7025;g500;g3171;g5864;g8081;g8082;g7705;g8737
6	Chitin synthase-domain containing protein	11	g2830;g3505;g4556;g4557;g4558;g7069	gene_2603;gene_2719;gene_2036;gene_8536	g2562;g4075;g5177;g5178;g5179;g4805	g3134;g3135;g3919;g4902;g4903;g4904;g6750	g3519;g4118;g5128;g5129;g5130;g6541	g2731;g4102;g5142;g5141;g5140;g6986	g837;g4170;g5190;g5191;g5192;g5381	g883;g3923;g5146;g5147;g5148;g4673	g3259;g3260;g3987;g4974;g4975;g4976;g3016	g2840;g4255;g5139;g5140;g5141;g6942	g2543;g2544;g3990;g5050;g5051;g5052;g7212
7	P-loop containing nucleoside triphosphate hydrolase protein	11	g3441;g6564;g3440;g5857;g5858	gene_4303;gene_1146;gene_4783	g1469;g4011;g1470;g4012;g5757;g5758	g3783;g5750;g3784;g5751;g4353;g4354	g1816;g4004;g1817;g4003;g4496;g4497	g1740;g3975;g1741;g3974;g4544;g4545	g2082;g4127;g2083;g4126;g4543;g4544	g1798;g4025;g1799;g4024;g4462;g4463	g1597;g3849;g1598;g3850;g4317;g4318	g3227;g4065;g3228;g4064;g4634;g4635	g3899;g6702;g3900;g6703;g1292;g1293
8	hypothetical protein	11	g3827;g693;g9434;g4864;g4866	gene_7308;gene_963;gene_3264;gene_1988	g5034;g767;g7980;g9629;g3803;g3805	g4792;g658;g7670;g9446;g3524;g3526	g7543;g865;g9479;g3861;g3863	g4691;g845;g9526;g3737;g3739	g7814;g897;g9490;g3974;g3976	g1082;g7995;g9506;g3904;g3910;g3908;g3905	g682;g9521;g3630;g3632	g4170;g4176;g7399;g9416;g943;g4174;g4171	g1372;g6185;g9583;g4165;g4167
9	G8 domain-domain containing protein	11	g6886;g6890;g7260;g6889;g7261	gene_4310;gene_6098;gene_1718;gene_8450	g4537;g7800;g8387;g4535;g7799	g4495;g7916;g7917;g9305	g4843;g7896;g7771;g7772;g7893;g4845	g3258;g3262;g7842;g9016;g3261;g3264;g7841	g3660;g3664;g7755;g3663;g3666;g7754;g9483	g4485;g8182;g8560;g4487;g8181	g3036;g3040;g7490;g3039;g3042;g7491	g4452;g4455;g4454;g8538;g8434	g4567;g7766;g7666;g7667;g7763
10	P-loop containing nucleoside triphosphate hydrolase protein	11	g2328;g5632;g6383;g1113;g7289	gene_1545;gene_6557;gene_799;gene_4629;gene_2935	g2091;g6102;g6395;g3078;g5588	g2149;g5907;g6065;g1042;g7491	g2476;g5980;g6243;g3407;g3414;g1310	g2391;g4407;g6281;g1302;g7248	g3222;g6057;g6307;g1324;g7232	g4325;g6401;g6705;g3119;g5615	g2166;g6075;g6876;g1579;g7169	g2357;g5529;g6243;g1380;g5149	g1749;g2583;g6109;g1022;g6625
11	Sec63 Brl domain-domain containing protein	11	g1479;g1480;g994;g995	gene_420;gene_7915	g607;g608;g1112;g1113	g164;g166;g165;g167;g1251;g1252	g789;g791;g790;g792;g2681;g2680	g161;g163;g162;g164;g802;g803	g307;g309;g308;g310;g1596;g1597	g1015;g1014;g1292	g591;g593;g592;g594;g2462;g2463	g845;g847;g846;g848;g790;g789	g300;g302;g7152;g7153
12	hypothetical protein	11	g3834;g6197;g658;g5539	gene_2768;gene_3946;gene_623;gene_8497	g1884;g3566;g4400;g4758;g4401	g3344;g4190;g6769;g902	g3646;g4477;g6953;g4282;g4478	g3621;g4466;g517;g1258	g3807;g4483;g6727;g1073	g3593;g4432;g79;g1434;g4433	g3444;g4416;g6843;g953	g2393;g4540;g976;g1336	g229;g4404;g557;g6063
13	hypothetical protein	11	g5462;g5463;g7127;g4215	gene_2436;gene_2157;gene_3275	g2628;g2629;g2630;g4864;g2631	g5950;g5951;g4633;g8787	g4774;g2716	g2745;g2746;g2748;g6879	g6188;g6189;g7655;g4777	g6227;g6228;g7748;g4705	g3304;g3305;g3308;g4550	g3632;g3633;g3636;g4222	g2603;g2605;g2606;g4625
14	P-loop containing nucleoside triphosphate hydrolase protein	11	g6354;g6904;g6905;g6353	gene_6306;gene_254	g3658;g6356;g3659;g6357	g6015;g6679;g6014;g6680	g6094;g6235;g6093;g6234	g5512;g6538;g5513;g6539	g4881;g6625;g4882;g6626	g4735;g6325;g6326;g4734	g6757;g6790;g6789;g6756	g6159;g6894;g6158;g6893	g6030;g7308;g6031;g7309
15	P-loop containing nucleoside triphosphate hydrolase protein	11	g4978;g4977;g7329;g7328	gene_5596;gene_3897	g5507;g5506;g7862;g7861	g5365;g5366;g7871;g7872	g5467;g5466;g7625;g7624	g5543;g5542;g4030;g4031	g5490;g5489;g7257;g7258	g5448;g5447;g7833;g7832	g5360;g5359;g6811;g6810	g5545;g5546;g7527;g7528	g5414;g5413;g7683;g7684
16	hypothetical protein	11	g410;g411;g413;g414	gene_8544	g704;g705;g707;g708	g249;g250;g252;g253	g154;g153;g151;g150	g56;g57;g59;g60	g267;g268;g270;g271	g336;g337;g339;g340	g81;g80;g78;g77	g80;g79;g77;g76	g54;g55;g57;g58
17	Haem peroxidase	11	g8774;g8775;g9192;g7574;g7570;g7573	gene_3879;gene_5024;gene_5175	g9034;g9455;g9283	g8938;g8939;g9392	g8896;g8897;g9422;g9114	g8925;g8926;g9455	g8980;g9428;g9181	g7987;g7986;g8921	g8949;g9446;g9778;g9202	g8892;g8893;g9364;g8804	g7899;g7898;g6569
18	hypothetical protein	11	g5165;g5653;g7580;g9250	gene_3004;gene_5064	g5558;g7931;g9482	g5627;g8022;g9323;g7858	g5760;g7791;g9321;g6324	g5624;g8146;g9408;g6185	g7976;g8306;g9342	g5884;g6306;g7929;g9372	g5420;g7584;g9380;g8018	g5803;g9306	g5453;g7404;g7703;g7772
19	hypothetical protein	11	g7807;g8431;g9564	gene_340;gene_1064	g8755;g9579;g9975	g6814;g8514;g9783	g8645;g8914	g7044;g8549;g8959;g9906	g5348;g8535;g8955;g9853	g5577;g8688;g8978;g9892	g5407;g8557;g9444;g9923	g7004;g8109;g8471;g9802	g6960;g9497;g9786;g9941
20	7 transmembrane sweet-taste receptor of 3 GCPR-domain containing protein	11	g5675;g739;g4006	gene_3189;gene_3050;gene_7114;gene_4458	g1816;g6413	g1540;g1991;g3484;g9234	g2011;g3984;g6515;g9220	g6302;g9309;g2319	g1535;g6338;g2214;g2447	g3778;g528;g2152	g44;g6125;g1956	g2191;g6249	g1909;g852;g6178
21	Periplasmic binding protein-like I	11	g4929;g7852;g7853	gene_3118;gene_6237;gene_3754	g4342;g7547;g7548	g3802;g8687;g8688	g4982;g7863;g7864	g5120;g8796;g8797	g5450;g7873;g7874;g7875	g4365;g7383;g7384;g7385	g3863;g8780;g8781	g5128;g8735;g8736	g5337;g8866;g8867
22	hypothetical protein	11	g7947;g9489;g5013	gene_7054;gene_3822;gene_1800;gene_2386;gene_1180	g8423;g7462	g8226;g9512	g8304;g9602;g9576;g9301	g8344;g9380;g5166	g8317;g9327;g9567;g9615	g8366;g9442;g9621	g8317;g9697;g5077;g9659	g8313;g9407;g9504;g9560	g9651
23	hypothetical protein	11	g1891;g9505;g440	gene_2774	g108;g9676;g196	g2683;g9586	g8433;g911;g9315;g9551;g10	g110;g8477;g8903;g9577	g122;g9558;g11	g241;g9647;g10	g160;g9591	g243;g8422;g9303;g9457;g276	g6571;g9741;g9334
24	FAD-dependent oxidoreductase	11	g5730;g5731	gene_7160	g4523;g4524;g8670	g6504;g6505	g5808;g8524;g5810;g5809	g6750;g6751	g6764;g6765;g5347	g5576;g6570;g6798;g6800;g6799	g4962;g4963;g5406	g6698;g6405;g6699	g6186;g6257;g6820;g8258;g6821;g6822
25	hypothetical protein	11	g4599;g7976;g7975	gene_5887;gene_7540	g5387;g9189;g9188;g5388	g5268;g8144;g8145	g5427;g8338;g8337	g5410;g8408;g8407	g5476;g9077;g5477	g7166;g8964;g8963	g5260;g9092	g5438;g9005;g9004;g5439	g4590;g7903;g7904;g4591
26	fungal-type potassium/sodium efflux P-type ATPase	11	g8571;g8570;g8569	gene_471	g8914;g8913;g8912	g7217;g7218;g7220	g1583;g1591;g1584;g1592;g1585;g1593	g6713;g6712;g6710	g7504;g7503;g7502	g8850;g8849;g8848	g5903;g5902;g5901	g6143;g6142;g6141	g8881;g8880;g8879
27	Glycoside hydrolase superfamily	11	g6720;g6757;g8246	gene_2354;gene_2999;gene_8058	g2313;g4053;g8623	g4912;g7267;g8481	g2290;g4560;g8516	g2288;g4117;g8532	g1831;g3868;g8528	g2529;g4073;g8582	g3206;g3826;g8518	g2907;g6056;g8472	g2854;g4050;g8612
28	hypothetical protein	11	g681;g9636;g682	gene_5301;gene_7258;gene_4501	g778;g9923;g779	g646;g9621;g647	g853;g9663;g854	g856;g9680;g857	g885;g9813;g886	g1070;g9845;g1071	g693;g9849;g694	g954;g9610;g955	g7880;g9895;g7881
29	Fungalysin metallopeptidase (M36)-domain containing protein	11	g8262	gene_7496	g5374;g5375;g6530;g6529	g2472;g2473;g2474;g2475	g8749;g6379;g6378	g2808;g2809;g2810;g2811	g6441	g6893;g6520	g2674;g2675;g2676;g2677	g4342;g4343;g4344;g4345	g2640;g2641;g2642;g2639
30	P-loop containing nucleoside triphosphate hydrolase protein	11	g2382;g2385;g654	gene_989;gene_5012	g2243;g2246;g3218	g2487;g2490;g2636	g2867;g2870;g2943	g2865;g2868;g3339	g3121;g3124;g3598	g2433;g2436;g3102	g2316;g2319;g2834	g2958;g2961;g973	g2653;g2656;g561
31	hypothetical protein	11	g1561;g1560;g2270	gene_489;gene_3087	g8654;g8655;g2115	g1623;g1624;g2171	g1786;g1787;g2725	g1853;g1852;g2236	g2003;g2002;g2977	g1882;g1883;g2360	g1514;g1513;g2260	g1841;g1840;g2285	g1492;g1491;g3487
32	WD40-repeat-containing domain protein	11	g3652;g3651;g4835	gene_6362;gene_4396	g4423;g4422;g4029	g2575;g2576;g5504	g3260;g3259;g3271	g4377;g4378;g7065	g4631;g4632;g5723	g4526;g4527;g5955	g4293;g4292;g6927	g3687;g3688;g7012	g2678;g2677;g4930
33	hypothetical protein	11	g8131;g730;g729	gene_2957;gene_626	g4353;g166;g167	g4258;g608;g609	g4442;g1953;g1952	g4501;g924;g923	g4512;g2374;g2373	g4413;g519;g518	g5884;g35;g34	g4574;g3760;g3761	g4392;g1828;g1829
34	extracellular metallo proteinase mep	11	g7524;g8389;g7522	gene_2083	g6523;g8076;g8078	g2481;g7807;g7805	g6372;g8030;g8032	g2817;g7966;g7964	g6447;g7926;g7924	g6526;g8055;g8057	g2683;g7944;g7942	g4351;g7867;g7869	g2633;g8130;g8128
35	carbamoyl-phosphate synthase	11	g5229;g5781;g5228	gene_3723;gene_4193	g3646;g4940;g3647	g3461;g5111;g3462	g3618;g5315;g3619	g4458;g5328;g4457	g3649;g4805;g3650	g3798;g5330;g3797	g3582;g8140;g3583	g3779;g3778	g4067;g4508;g4066
36	P-loop containing nucleoside triphosphate hydrolase protein	11	g4389;g6102;g6817	gene_5534	g4639;g5638;g7367	g4878;g5637;g7093	g4671;g6389;g6805	g5002;g5794;g7343	g4899;g5732;g7331	g5239;g5691;g6955	g6271;g6741;g8145	g5228;g6576;g6789	g5125;g6190;g7218
37	hypothetical protein	11	g5118;g6940;g7628	gene_4170;gene_2595;gene_5677	g7225;g7505;g7750	g5901;g6884	g7310;g8783;g7710	g5908;g5913;g6261;g7464	g5462;g6270	g6368;g8392;g7412	g7034;g7753	g6198;g8773;g7260	g5443;g7007;g6944
38	hypothetical protein	11	g3192;g3194	gene_245;gene_5603;gene_3761	g1559;g1560;g1562	g4091;g5765	g2023;g2024;g2026	g1994;g1996;g1997	g2145;g2146;g2148	g2023;g2024;g2026	g1724;g1726;g1727	g2028;g2030;g2031	g1661;g1663;g1664
39	Prolyl oligopeptidase, N-terminal beta-propeller domain-domain containing protein	11	g5961;g3891;g3892	gene_4930;gene_7693;gene_5510	g4552;g9782;g6306;g4553	g1692;g9749;g9750	g4553;g4554	g4607;g4608	g5935;g4642;g4641	g6719;g4537;g4536	g4386;g9473;g6444;g4387	g4660;g4659	g4500;g4501
40	hypothetical protein	11	g190;g189;g188	gene_2577	g1029;g1028;g1027	g1073;g1074;g1075	g1340;g1339;g1338	g1364;g1363;g1362	g1389;g1388;g1387	g1486;g1485;g1484	g997;g998;g999	g1443;g1442;g1441	g743;g744;g745
41	Dynein heavy chain and region D6 of dynein motor-domain containing protein	11	g2499;g2500;g2501	gene_8160	g539;g538;g537	g1804;g1805;g1806	g359;g358;g357	g1446;g1445;g1444	g1674;g1675;g1676	g838;g837;g836	g528;g527;g526	g1558;g1559;g1560	g1090;g1089;g1088
42	Armadillo-type fold	11	g3601;g3602;g3603	gene_193	g5735;g5736;g5737	g2235;g2236;g2237	g4220;g4221;g4222	g6815;g6816;g6817	g2674;g2675;g2676	g5815;g5816;g5817	g2584;g2585;g2586	g2481;g2482;g2483	g5032;g5033;g5034
43	hypothetical protein	11	g3942;g3943;g3944	gene_5433	g6535;g6536;g6537	g2273;g2274;g2275	g6479;g6480;g6481	g5521;g5522;g5523	g5569;g5570;g5571	g6589;g6590;g6591	g2359;g2360;g2361	g2578;g2577;g2576	g6324;g6325;g6326
44	Rough deal protein C-terminal region-domain containing protein	11	g6576;g6577;g6579	gene_1389	g2589;g2590;g2592	g2429;g2430;g2432	g1504;g1503;g1501	g2892;g2893;g2895	g3014;g3015;g3017	g2844;g2845;g2847	g3155;g3154;g3152	g1193;g1192;g1190	g802;g801;g799
45	hypothetical protein	11	g922;g921;g920	gene_1365	g403;g404;g405	g62;g63;g64	g416;g417;g418	g404;g405;g406	g492;g493;g494	g212;g213;g214	g352;g353;g354	g141;g140;g139	g6208;g6209;g6210
46	hypothetical protein	11	g508;g507;g506	gene_734	g2994;g2995;g2996	g691;g692;g693	g737;g736;g735	g655;g654;g653	g793;g792;g791	g799;g798;g797	g841;g840;g839	g672;g671;g670	g457;g456;g455
47	G8 domain-domain containing protein	11	g3000;g3001	gene_2185;gene_6615	g3526;g9614;g3525	g3272;g3273	g5702;g9468;g9749;g5703	g5711;g5710;g9499	g5769;g9083;g5770	g5788;g9488;g5789	g3386;g3387	g5533;g9404;g5534	g3342;g9345;g3341
48		10	g2488;g3862		g1659;g4442;g5771	g3386;g4296	g1615;g4524;g5642	g1116;g4524;g5693	g1793;g4585;g5796	g8942;g9000;g945	g1075;g4312;g6057	g1706;g5475;g7506	g4229;g4579;g5662;g9725
49		10	g5568;g7207;g9396		g6275;g7703;g9603	g6026;g7420;g9429	g6163;g7757;g9458	g6207;g7585;g9263	g6250;g7643;g9222	g6315;g7638;g9479	g6010;g7771	g6170;g7782;g9168	g4216;g4453;g7175
50	the Gp42 Transglutaminase from phytophthora Sojae	11	g5729;g5832;g7738	gene_6276;gene_3265;gene_8176	g4522;g6567	g6218;g6503	g5811;g6461;g7652	g6456;g6749;g7683	g6511;g6763	g6600;g6801	g4961;g6325;g7762	g6432;g6697;g7589	g6315;g6823;g7243
51	Phosphate transporter	11	g5583;g7645;g7648	gene_33;gene_2295;gene_4446	g6282;g8232;g8235	g7982;g7985	g8011;g8014	g8744	g6257;g8086;g8083	g6329;g8147;g8144	g6017;g8105;g8108	g6795;g8048;g8045	g6052;g8100;g8103
52	Putative death-receptor fusion protein (DUF2428)-domain containing protein	11	g4494;g4498;g4499	gene_7178	g7832;g7836;g7831	g4948;g4952;g4953	g5444;g5448;g5449	g7710;g7714;g7709	g5118;g5122;g5123	g6648;g6652;g6653	g5587;g5588	g7231;g7232	g6273;g6274
53	hypothetical protein	11	g9122	gene_1983;gene_4315	g1557;g6547;g6548	g5763;g6194;g6195	g2021;g7046;g7047	g1998;g7081;g7082	g2143;g7074;g7075	g2021;g7178;g7179	g1728;g6962;g6963	g2032;g7016;g7017	g1665
54	Calcium-activated chloride channel-domain containing protein	11	g4274;g6793;g6792	gene_2884;gene_769	g3423;g7686;g7687	g4708	g4812;g9368;g9369	g4853;g9181;g9182	g4937;g9160;g9161	g4383;g7917;g7916	g4729	g4905;g8999;g9000	g4797;g3807;g3808
55	hypothetical protein	11	g3009;g3007	gene_5128	g5253;g5254;g5255	g3928;g3929;g3930	g2642;g2640	g5572;g5573;g5574	g1987;g1985	g2648;g2649;g2650	g4900;g4901;g4902	g2689;g2690;g2691	g1713;g1714;g1715
56	Piwi domain-domain containing protein	11	g8635;g8634	gene_674;gene_4622	g3644;g9191;g9192	g3459;g9186;g9187	g3616;g9145;g9146	g8956;g8957	g3647;g6953;g6954	g8840;g8841	g3580;g8989;g8990	g9081;g9082	g9224;g9225
57	hypothetical protein	11	g4311;g534;g9442	gene_3416;gene_2872;gene_6043	g242;g4838;g9704	g3051;g4569;g9541	g56;g9572	g4827;g539;g9391	g57	g56;g9591	g640;g9606	g322;g9293	g252;g9672
58	hypothetical protein	11	g6874;g6875	gene_6495	g6210;g6211	g3757;g5312;g5313	g4858;g6142;g6144;g6143	g5043;g9229;g5044;g5045	g5096;g5097	g3281;g5082;g5083	g4210;g8306	g5504;g5505	g5941
59	hypothetical protein	11	g6673;g9184;g9252	gene_5115;gene_1254;gene_6574	g8718;g9519	g6986;g9327;g9358	g9334;g9356;g8564	g8605;g9453	g8622;g9402	g7231;g9401	g3853;g9489	g5118;g7108;g9333	g9538
60	ankyrin	11	g7316;g808	gene_2;gene_7053;gene_925	g811;g8136;g8988	g7328;g824;g8840	g7988;g991	g1808;g7919;g7135	g949	g6795;g7817	g748;g7672	g1045;g7125	g1137;g6792;g8826
61	hypothetical protein	11	g775;g774;g776	gene_5256	g2616;g2617	g2846;g2847	g1089;g1090	g2900;g2899;g2901	g3041;g3042	g1166;g1165;g1167	g1492;g1491;g1493	g3327;g3328	g9000;g9001
62	Alpha/Beta hydrolase fold	11	g2961;g2962;g2963	gene_1634	g3760;g3761;g3762	g3974;g3975	g3807;g3808;g3809	g3748;g3749;g3750	g4240;g4241	g4185;g4186	g5864	g4306;g4307	g7410;g7411
63	histone H2A.X KNC96808.1 histone H2A.X	11	g6733	gene_4197;gene_8467	g8591;g6561	g1710;g8361	g7005	g4162;g1771	g4300;g8341	g3476;g4219;g1852;g3919;g7703	g8422	g8108;g9156	g1287;g2760;g9315;g3673
64	P-loop containing nucleoside triphosphate hydrolase protein	11	g1789;g1788	gene_4063;gene_7293	g2369;g2368	g6646;g6940;g6941	g2523;g2522	g1750;g1751	g2402;g2401	g1831;g1832	g2405;g2404	g5514;g5515;g7478	g1953;g1952
65	RIC1-domain containing protein	11	g2850;g2851	gene_1375	g2027;g2026;g2025	g140;g141	g2949;g2950	g137;g138	g283;g284	g3080;g3079;g3078	g3684;g3685	g3021;g3022	g4945;g4944;g4943
66	glutamate synthase	11	g4140;g4139;g4141	gene_595	g3191;g3192	g4664;g4665	g4905;g4904;g4906	g4818;g4819	g4998;g4999	g4772;g4773	g4527;g4528	g4896;g4897	g4678;g4677;g4679
67	Histone-fold-containing protein	11	g1770;g6356	gene_1106;gene_5890;gene_6366	g4748;g8592	g1711;g7319	g4650;g7004	g4163;g1770	g4301;g8342	g3477;g7704;g3918;g4218	g4995	g8107	g2759;g3674
68	BT1 family-domain containing protein	11	g3323;g3596;g3597	gene_7673;gene_837;gene_2926;gene_1581;gene_3076	g5731	g2231;g3647	g3982;g4215;g4216	g6811;g3936	g2670	g5811;g3989	g3759	g2477	g5028;g3791
69	SPOC like C-terminal domain-containing protein	11	g7082;g7081	gene_4464	g7741;g7742	g7961;g7962	g7021;g7022	g7863;g7862	g996;g997	g7692;g7691	g6983;g6984	g1078;g1077	g7657;g7995;g7658;g7994
70	hypothetical protein	11	g4509;g8456	gene_2032;gene_7769	g413;g7732	g1889;g2868	g594;g7555	g3162;g414	g552;g7612	g607;g7546	g1546;g7575	g3046;g432	g5059;g7610
71	hypothetical protein	11	g1969;g1976	gene_8555;gene_5093	g2062;g2069	g2118;g2125	g2445;g2452	g5729;g5736	g4867;g6125	g2385;g2392	g2178;g2185	g5907;g6412	g1330;g1337
72	Heat shock protein 70 family	11	g4973;g8457	gene_3538;gene_5810	g5502;g7733	g2869;g5370	g5462;g7554	g3161;g5538	g5485;g7611	g5443;g7545	g5355;g7574	g3045;g5550	g5409;g7611
73	hypothetical protein	11	g2738;g5847	gene_6316;gene_7790	g3172;g6602	g3022;g7065	g3369;g3713	g3322;g6489	g3581;g3737	g3312;g6582	g2881;g6297	g3464;g6386	g2833;g6331
74	hypothetical protein	11	g1993	gene_4601	g3775;g3777	g3277;g3279	g775	g5602;g5604	g2861;g2863	g3850;g3852;g3870;g3872	g3391;g3393	g3906;g3908;g3911;g3913	g2784
75	hypothetical protein	11	g4683;g666	gene_7513;gene_1991	g3558;g5287	g3336;g5182	g3638;g5154	g3613;g5380	g3799;g5408	g3601;g5226	g3436;g5132	g4429;g984	g5230;g549
76	hypothetical protein	11	g3679;g3681	gene_20;gene_7194	g4685;g4687	g4509;g4511	g5086;g5088	g4749;g4751	g6609;g6611	g4693;g4695	g4579;g4581	g4723;g4725	g5894;g5896
77	Acyl-CoA dehydrogenase/oxidase, N-terminal and middle domain-containing protein	11	g7193;g8211	gene_7775;gene_4609	g1551;g7978	g5757;g7668	g2015;g7541	g2004;g4689	g2137;g7816	g2015;g7997	g1734;g8476	g2038;g7397	g1671;g6183
78	E1-E2 ATPase-domain containing protein	11	g2712;g2711	gene_1066;gene_2767	g4170;g4171	g2749;g2750	g1464;g1465	g1220;g1221	g1138;g1139	g1359;g1360	g2920;g2919	g3249;g3248	g1183;g1184
79	ABC transporter transmembrane region 2-domain containing protein	11	g3896;g2412	gene_3578;gene_7304	g2476;g932	g897;g973	g4287;g1249	g1263;g2691	g1068;g3208	g1429;g1325	g958;g4354	g1341;g3127	g2478;g2713
80	alpha-beta tubulin	11	g1061;g2956	gene_5711;gene_7640	g2182;g3755	g2228;g3969	g2087;g3814	g2463;g3755	g1340;g4246	g2089;g4180	g1902;g5859	g2447;g4312	g6952;g5989
81	glycosyl transferase family group 2-domain-containing protein	11	g3590;g3907	gene_3893;gene_6474	g4204;g2487	g4075;g886	g8595;g3792	g4228;g1274	g4286;g1057	g4200;g1418	g4046;g969	g4383;g1352	g7082;g2467
82	hypothetical protein	11	g9180;g5475	gene_5244;gene_284	g9867;g6226	g2567;g8398	g9733;g6127	g9734;g6148	g9753;g6217	g9743;g6239	g9915;g5906	g9654	g8173;g5946;g2686
83	P-loop containing nucleoside triphosphate hydrolase protein	11	g7074;g6598	gene_2188;gene_1552	g4085;g7268	g3946;g6921	g4150;g7062	g4148;g7147	g4180;g7116	g4098;g7189	g4013;g7042	g4281;g7041	g4092;g7048
84	Acyl-CoA dehydrogenase/oxidase, N-terminal and middle domain-containing protein	11	g4221;g6980	gene_134;gene_6373	g4870;g7491	g4639;g7193	g4780;g7347	g7293;g6021	g4783;g7451	g4711;g7457	g4556;g5295	g4228;g7300	g4619;g2148
85	P-loop containing nucleoside triphosphate hydrolase protein	11	g1143;g2437	gene_7639;gene_3612	g964;g2895	g2003;g2730	g1361;g2911	g1384;g3002	g2607;g3318	g1507;g694	g1026;g2871	g1464;g3178	g960;g487
86	hypothetical protein	11	g1527;g1526;g1529	gene_2211;gene_2148	g1633;g1632;g1635	g1767	g2133	g1790	g2264;g2263;g2266	g2057	g1764;g1763;g1766	g2081	g1771;g1770;g1773
87	hypothetical protein	11	g5440;g1787	gene_186;gene_1210	g7699;g2367	g6647;g6942	g4809;g2521	g7589;g1752	g6904;g2400	g8691;g1833	g3775;g2403	g7480;g5516	g4889;g1951
88	serine/threonine protein kinase	11	g6339;g6337	gene_5609;gene_2753	g7037;g7035	g8553;g8700	g6962;g6960	g7001;g6999	g6979;g6977	g3473;g3471	g6852;g6850	g6957;g6955	g2763;g2765
89	hypothetical protein	11	g886;g3446	gene_240;gene_7564	g434;g3953	g2310;g3612	g615;g3883	g435;g3886	g573;g3882	g628;g3856	g1567;g3740	g453;g3969	g592;g4203
90	Nucleotide-diphospho-sugar transferase	11	g4082;g8609	gene_1163;gene_5894	g8847;g7230	g5686;g6879	g3473;g8801	g3413;g5903	g7222;g9038	g7303;g9148	g5470;g7029	g3857;g8963	g2905;g7002
91	Peptidase S8/S53 domain-containing protein	11	g1367;g1366	gene_6238;gene_6122	g640;g641	g1304;g1305	g9243;g9242	g1574;g1573	g1747;g1746	g6374;g6375	g1635;g1636	g717;g716	g3956;g3957
92	Carboxylesterase family-domain containing protein	11	g5617;g5618;g5619	gene_5927	g1459;g1460	g1642;g1643	g1752;g1753	g1845;g1846	g2072;g2073	g6170;g6171	g2031;g2030	g1937;g1938	g1537;g1538
93	hypothetical protein	11	g4101;g4100	gene_4856	g8468;g8363	g632;g633;g8181	g6226;g6225	g900;g899	g7802;g6684	g4119;g4118	g12;g11	g6207;g6206	g8530;g7501
94		10	g1158;g2462		g1052;g1930	g1190;g2363	g1385;g2284	g1522;g4487	g1525;g2514	g1586;g434	g1220;g4651	g1508;g2303;g8105	g2039;g6973
95	OPT oligopeptide transporter protein-domain containing protein	11	g6279	gene_8404;gene_6948	g140;g6194	g1447;g5953	g1727;g5477	g1685;g6119	g1552;g6167	g545;g6211	g5866;g61	g2695;g6103	g1110;g5926
96	hypothetical protein	11	g1454;g1455	gene_3488	g1347;g1348	g1574;g1575	g1689;g1690	g1662;g1663	g1905;g1906	g1788;g1789	g1689;g1690	g1760;g1761	g1427;g1428
97	AAA domain-domain containing protein	11	g1002;g1012	gene_1813	g1120;g1130	g174;g184	g799;g809	g171;g181	g317;g327	g1275;g1285	g601;g611	g855;g865	g283;g293
98	hypothetical protein	11	g1003;g1013	gene_3522	g1121;g1131	g175;g185	g800;g810	g172;g182	g318;g328	g1274;g1284	g602;g612	g856;g866	g282;g292
99	Ferroporti-1	11	g1004;g1014	gene_7992	g1122;g1132	g176;g186	g801;g811	g173;g183	g319;g329	g1273;g1283	g603;g613	g857;g867	g281;g291
100	hypothetical protein	11	g1005;g1015	gene_1858	g1123;g1133	g177;g187	g802;g812	g174;g184	g320;g330	g1272;g1282	g604;g614	g858;g868	g280;g290
101	hypothetical protein	11	g1006;g1016	gene_5192	g1124;g1134	g178;g188	g803;g813	g175;g185	g321;g331	g1271;g1281	g605;g615	g859;g869	g279;g289
102	Glycosyl transferase	11	g1007;g1017	gene_1586	g1125;g1135	g179;g189	g804;g814	g176;g186	g322;g332	g1270;g1280	g606;g616	g860;g870	g278;g288
103	P-loop containing nucleoside triphosphate hydrolase protein	11	g1008;g1018	gene_6692	g1126;g1136	g180;g190	g805;g815	g177;g187	g323;g333	g1269;g1279	g607;g617	g861;g871	g277;g287
104	Ankyrin repeat-containing domain protein	11	g7579;g8585	gene_8482;gene_6558	g2570;g8487	g2410;g7856	g1523;g6326	g6187	g2995;g7975	g2825;g6305	g4241;g8020	g1212;g8688	g7405;g821
105	P-loop containing nucleoside triphosphate hydrolase protein	11	g2381;g2384	gene_2206	g2242;g2245	g2486;g2489	g2866;g2869	g2866;g2869	g3122;g3125	g2432;g2435	g2317;g2320	g2957;g2960	g2652;g2655
106	Muniscin C-terminal mu homology domain-domain containing protein	11	g2915;g2920	gene_6415	g2853;g2858	g3154;g3159	g2886;g2891	g4232;g4237	g2648;g2653	g3517;g3522	g4058;g4063	g3646;g3651	g4037;g4042
107	hypothetical protein	11	g2914;g2919	gene_2340	g2852;g2857	g3155;g3160	g2887;g2892	g4233;g4238	g2649;g2654	g3516;g3521	g4057;g4062	g3647;g3652	g4036;g4041
108	hypothetical protein	11	g2913;g2918	gene_6968	g2851;g2856	g3156;g3161	g2888;g2893	g4234;g4239	g2650;g2655	g3515;g3520	g4056;g4061	g3648;g3653	g4035;g4040
109	hypothetical protein	11	g1943;g4220	gene_4461;gene_2939	g4869;g6817	g4638;g6208	g4779;g6423	g7292	g2572;g4782	g4710;g6812	g4555;g6634	g4227;g8850	g1996;g4620
110	Domain of unknown function DUF221-domain containing protein	11	g6599;g6768	gene_7183;gene_2326	g5207;g7269	g5283;g6922	g5887;g7061	g5270;g7146	g6421;g7117	g7188	g7043;g9628	g5921;g7042	g5590;g7049
111	hypothetical protein	11	g5208;g7960	gene_2450	g4571;g8411	g5305;g9056	g7920;g9029	g5738;g8360	g3472;g5533	g6022;g9088	g4590;g9097	g5878;g8316	g5189;g8115
112	hypothetical protein	11	g5996;g5997	gene_4680	g6684;g6685	g6252;g6253	g6570;g6571	g3194;g3195	g6653;g6654	g6725;g6726	g2936;g2937	g6632;g6633	g7379;g7380
113	hypothetical protein	11	g5159;g7071	gene_8481;gene_2956	g4803;g8833	g6748;g8676	g6539;g8689	g6984;g8735	g5379;g8744	g4671;g8786	g3014;g8719	g6940;g8562	g8335
114	hypothetical protein	11	g492;g7600	gene_7609;gene_1363	g1674;g7866	g707;g727	g721;g931	g1059;g639	g777	g783;g7878	g6786;g825	g656;g7684	g441;g7792
115	hypothetical protein	11	g7535;g8475	gene_8200;gene_5541	g3048;g8113	g7751;g8442	g6323;g7953	g6184;g7998	g7949;g8511	g6307;g8031	g7212;g8717	g7911;g8674	g7958
116	hypothetical protein	11	g4041;g6396	gene_3817;gene_1361	g4790;g9957	g4866	g5051;g7577	g5233;g5439	g5080;g5269	g4800;g4975	g4841;g6883	g5076;g5455	g4978;g5300
117	glycosyltransferase family 5 protein	11	g5667	gene_6855;gene_787	g3575;g3574	g1677;g1678	g3655;g3654	g728	g1181	g2779;g3638	g3467;g922;g3468	g1237;g1238	g2483;g3315;g3316
118	Dynein heavy chain domain-containing protein	11	g2716;g2715	gene_6660	g4166;g4167	g2745;g2746	g1460;g1461	g1216;g1217	g1134;g1135	g1355;g1356	g2924;g2923	g3253;g3252	g1179;g1180
119	Chitin synthase-domain containing protein	11	g9621	gene_326;gene_776;gene_6484	g4964;g9776	g4966;g9609	g331;g6336	g4653	g4650;g4723	g4546;g4890	g4377;g6350	g4668;g4814	g4491;g7294
120	hypothetical protein	11	g2912;g2917	gene_4816	g2850;g2855	g3157;g3162	g2889;g2894	g4235;g4240	g2651;g2656	g3514;g3519	g4055;g4060	g3649;g3654	g4034;g4039
121	Iron hydrogenase	11	g204;g203	gene_772	g1043;g1042	g1059;g1060	g1354;g1353	g1378;g1377	g1403;g1402	g1500;g1499	g983;g984	g1457;g1456	g729;g730
122	hypothetical protein	11	g44;g45	gene_6810	g27;g26	g111;g112	g101;g100	g219;g218	g172;g171	g110;g109	g494;g495	g42;g43	g387;g388
123	hypothetical protein	11	g1209;g1210	gene_1557	g882;g883	g1135;g1136	g1045;g1044	g1227;g1226	g1209;g1208	g2675;g2674	g1332;g7604	g1135;g1136	g700;g699
124	putative hatpase domain protein	11	g1172;g1173	gene_7153	g1066;g1067	g1204;g1205	g1399;g1400	g3812;g3813	g1511;g1510	g1572;g1571	g3666;g3667	g1494;g1493	g4287;g4288
125	hypothetical protein	11	g2011;g2012	gene_5102	g5245;g5246	g1232;g1233	g3420;g3419	g5096;g5097	g4773;g4774	g4594;g4593	g2081;g2082	g2601;g2602	g5141;g5140
126	hypothetical protein	11	g3389;g3388	gene_7710	g4700;g4699	g1382;g1383	g3227;g3228	g3124;g3125	g3445;g3444	g3175;g3174	g3911;g3910	g1321;g1320	g2863;g2864
127	hypothetical protein	11	g749;g748	gene_1282	g147;g148	g1454;g1455	g1720;g1719	g1678;g1677	g1545;g1544	g538;g537	g54;g53	g2702;g2703	g1117;g1118
128	hypothetical protein	11	g746;g745	gene_1162	g150;g151	g1457;g1458	g1717;g1716	g1675;g1674	g1542;g1541	g535;g534	g51;g50	g2705;g2706	g1120;g1121
129	EPSP synthase (3-phosphoshikimate 1-carboxyvinyltransferase)-domain containing protein	11	g1436;g1435	gene_2423	g1297;g1298	g1476;g1477	g1637;g1638	g1412;g1413	g974;g975	g1702;g1701	g1313;g1314	g1100;g1099	g1446;g1447
130	hypothetical protein	11	g2858;g2859	gene_5738	g2019;g2018	g148;g149	g2957;g2958	g145;g146	g291;g292	g3072;g3071	g3692;g3693	g3029;g3030	g4937;g4936
131	P-loop containing nucleoside triphosphate hydrolase protein	11	g1835;g1834	gene_8251	g745;g744	g1494;g1495	g849;g848	g1693;g1694	g1803;g1804	g2158;g2159	g1405;g1404	g1788;g1787	g783;g782
132	hypothetical protein	11	g1383;g1384	gene_5388	g6882;g6883	g1558;g1559	g6807;g6808	g6853;g6852	g1965;g1964	g6978;g6977	g6466;g6465	g6805;g6806	g6752;g6751
133	hypothetical protein	11	g5768;g5769	gene_8567	g6645;g6646	g1701;g1702	g5162;g5163	g6348;g6347	g3078;g3077	g6496;g6495	g7664;g7665	g5158;g5159	g1278;g1279
134	Glycosyltransferase family 20-domain containing protein	11	g1626;g1627	gene_6984	g1593;g1592	g1785;g1786	g1977;g1976	g2045;g2044	g2176;g2177	g1977;g1976	g2057;g2058	g1959;g1958	g2175;g2174
135	hypothetical protein	11	g1630;g1631	gene_7026	g1589;g1588	g1789;g1790	g1973;g1972	g2041;g2040	g2180;g2181	g1973;g1972	g2061;g2062	g1955;g1954	g2171;g2170
136	hypothetical protein	11	g1632;g1633	gene_704	g1587;g1586	g1791;g1792	g1971;g1970	g2039;g2038	g2182;g2183	g1971;g1970	g2063;g2064	g1953;g1952	g2169;g2168
137	hypothetical protein	11	g2510;g2511	gene_6656	g528;g527	g1815;g1816	g348;g347	g1435;g1434	g1685;g1686	g827;g826	g517;g516	g1569;g1570	g1079;g1078
138	P-loop containing nucleoside triphosphate hydrolase protein	11	g2512;g2513	gene_2968	g526;g525	g1817;g1818	g346;g345	g1433;g1432	g1687;g1688	g825;g824	g515;g514	g1571;g1572	g1077;g1076
139	Cation channel sperm-associated protein subunit delta-domain containing protein	11	g1734;g1735	gene_1179	g1741;g1740	g1831;g1832	g2150;g2151	g2356;g2357	g2319;g2318	g2073;g2072	g3952;g3953	g2123;g2124	g6096;g6097
140	GNAT acetyltransferase 2-domain containing protein	11	g5094;g5093	gene_3500	g5803;g5802	g1950;g1951	g5264;g5263	g2142;g2143	g2425;g2426	g5474;g5475	g5545;g5544	g2095;g2094	g1630;g1629
141	Ferric reductase NAD binding domain-domain containing protein	11	g6174;g6175	gene_6514	g1804;g1805	g1979;g1980	g5017;g5018	g2307;g2308	g2435;g2436	g2140;g2141	g1968;g1967	g2179;g2180	g1897;g1898
142	XRN 5'-3' exonuclease N-terminus-domain containing protein	11	g1863;g1862	gene_8367	g329;g330	g2020;g2021	g1207;g1206	g1134;g1135	g2480;g2479	g2246;g2245	g1997;g1998	g2243;g2242	g2006;g2007
143	hypothetical protein	11	g2703;g2704	gene_5759	g2779;g2778	g204;g205	g199;g198	g11;g12	g222;g223	g291;g292	g126;g125	g125;g124	g9;g10
144	Armadillo-type fold	11	g2274;g2273	gene_4231	g2119;g2118	g2167;g2168	g2729;g2728	g2232;g2233	g2981;g2980	g2364;g2363	g2264;g2263	g2281;g2282	g3491;g3490
145	hypothetical protein	11	g392;g393	gene_7682	g686;g687	g231;g232	g172;g171	g38;g39	g249;g250	g318;g319	g99;g98	g98;g97	g36;g37
146	Protein of unknown function (DUF3419)-domain containing protein	11	g4030;g4031	gene_3	g4710;g4711	g2389;g2390	g6436;g6437	g1092;g1093	g6661;g6662	g921;g922	g8562;g8561	g6400;g6399	g4254;g4255
147	AAA domain (dynein-related subfamily)-domain containing protein	11	g8549;g8551	gene_1916	g8588;g8590	g2400;g2402	g1602;g1604	g1103;g1105	g1780;g1782	g932;g934	g1088;g1086	g4152;g4150	g4265;g4267
148	hypothetical protein	11	g2394;g2395	gene_217	g2255;g2256	g2499;g2500	g2879;g2880	g2856;g2855	g3112;g3111	g2445;g2446	g2307;g2306	g2970;g2971	g2665;g2666
149	hypothetical protein	11	g415;g416	gene_6399	g709;g710	g254;g255	g149;g148	g61;g62	g272;g273	g341;g342	g76;g75	g75;g74	g59;g60
150	hypothetical protein	11	g643;g644	gene_6028	g3207;g3208	g2625;g2626	g2932;g2933	g3350;g3349	g3609;g3608	g3091;g3092	g2823;g2824	g962;g963	g572;g571
151	hypothetical protein	11	g2189;g2191	gene_4870	g2177;g2175	g2640;g2643	g2595;g2593	g2971;g2969	g3259;g3261	g2610;g2608	g6665;g6667	g3067;g3069	g2380;g2382
152	Armadillo-type fold	11	g3375;g3374	gene_855	g2953;g2952	g2671;g2672	g3294;g3295	g2380;g2379	g3536;g3537	g3267;g3268	g2199;g2200	g3434;g3435	g2072;g2071
153	P-loop containing nucleoside triphosphate hydrolase protein	11	g2606;g2605	gene_6707	g1431;g1432	g2706;g2707	g3060;g3061	g3088;g3089	g3335;g3334	g4259;g4260	g2571;g2570	g3887;g3888	g6431;g6430
154	PLC-like phosphodiesterase, TIM beta/alpha-barrel-containing protein domain-containing protein	11	g2599;g2598	gene_2332	g1438;g1439	g2713;g2714	g3067;g3068	g3095;g3096	g3328;g3327	g4266;g4267	g2564;g2563	g3894;g3895	g5655;g5654
155	hypothetical protein	11	g3029;g3030	gene_7161	g118;g117	g2947;g2948	g901;g902	g120;g119	g132;g131	g231;g232	g150;g151	g253;g252	g4711;g4712
156	ANTH domain-domain containing protein	11	g2742;g2743	gene_3720	g3176;g3177	g3026;g3027	g3373;g3374	g3326;g3327	g3585;g3586	g3316;g3317	g2885;g2886	g3468;g3469	g2829;g2828
157	P-loop containing nucleoside triphosphate hydrolase protein	11	g2797;g2798	gene_1073	g3302;g3301	g3082;g3083	g3385;g3386	g3441;g3440	g3860;g3859	g3370;g3371	g3101;g3102	g4043;g4042	g3207;g3208
158	WD40-repeat-containing domain protein	11	g176;g175	gene_567	g1822;g1823	g313;g314	g477;g476	g933;g934	g393;g394	g504;g503	g254;g253	g325;g326	g6731;g6730
159	hypothetical protein	11	g951;g950	gene_6433	g374;g375	g33;g34	g387;g388	g375;g376	g463;g464	g183;g184	g323;g324	g170;g169	g152;g153
160	hypothetical protein	11	g663;g662	gene_7987	g3561;g3562	g3339;g3340	g3641;g3642	g3616;g3617	g3802;g3803	g3598;g3597	g3439;g3440	g981;g980	g552;g553
161	acetyl-coa carboxylase	11	g4565;g4567	gene_339	g3669;g3667	g3413;g3415	g4366;g4368	g5170;g5168	g4431;g4433	g4374;g4372	g6684;g6682	g3795;g3797	g3464;g3466
162	cysteine---tRNA ligase	11	g4867;g4868	gene_1456	g3806;g3807	g3527;g3528	g3864;g3865	g3740;g3741	g3977;g3978	g3907;g3906	g3633;g3634	g4173;g4172	g4168;g4169
163	hypothetical protein	11	g6168;g6167	gene_3996	g6312;g6313	g3592;g3593	g6191;g6192	g3707;g3706	g3919;g3918	g6347;g6348	g6027;g6028	g4928;g4929	g3611;g3612
164	hypothetical protein	11	g7001;g7000	gene_7741	g6318;g6319	g3598;g3599	g6197;g6198	g3701;g3700	g3913;g3912	g6353;g6354	g6033;g6034	g4934;g4935	g3617;g3618
165	UDP-glucose:Glycoprotein Glucosyltransferase-domain containing protein	11	g3309;g3310	gene_775	g3958;g3959	g3633;g3634	g3968;g3969	g3922;g3923	g4057;g4056	g3975;g3976	g3745;g3746	g3867;g3868	g3777;g3778
166	Trypsin-like cysteine/serine peptidase domain-containing protein	11	g3344;g3343	gene_4989	g3825;g3826	g3659;g3660	g3771;g3770	g3908;g3907	g3964;g3965	g3808;g3807	g3771;g3772	g3936;g3937	g3621;g3620
167	CPSF A subunit region-domain containing protein	11	g2171;g2170	gene_6524	g1157;g1158	g381;g382	g2660;g2659	g2591;g2590	g1633;g1634	g2654;g2653	g1106;g1105	g2659;g2658	g2247;g2248
168	SNF2 family N-terminal domain-domain containing protein	11	g968;g969	gene_6884	g3320;g3321	g3909;g3910	g1023;g1022	g767;g768	g866;g865	g971;g972	g556;g557	g746;g747	g1878;g1877
169	C2 domain-containing protein	11	g3190;g3191	gene_6375	g1564;g1563	g4089;g4090	g2028;g2027	g1992;g1993	g2150;g2149	g2028;g2027	g1722;g1723	g2026;g2027	g1659;g1660
170	P-loop containing nucleoside triphosphate hydrolase protein	11	g3765;g3766	gene_6492	g4383;g4384	g4235;g4236	g4415;g4416	g4718;g4719	g4502;g4503	g4399;g4400	g4249;g4250	g4587;g4588	g4895;g4894
171	Glycoside hydrolase superfamily	11	g3768;g3769	gene_832	g4386;g4387	g4238;g4239	g4418;g4419	g4721;g4722	g4505;g4506	g4402;g4403	g4252;g4253	g4590;g4591	g4892;g4891
172	hypothetical protein	11	g4724;g4723	gene_8439	g4600;g4599	g4246;g4247	g4458;g4459	g2330;g2329	g4159;g4158	g6060;g6061	g4407;g4408	g4052;g4051	g4006;g4005
173	hypothetical protein	11	g4107;g4108	gene_4617	g4970;g4969	g4284;g4285	g8854;g8853	g4659;g4658	g4729;g4728	g4896;g4895	g8750;g8749	g4820;g4819	g8658;g8657
174	P-loop containing nucleoside triphosphate hydrolase protein	11	g4115;g4116	gene_602	g4962;g4961	g4292;g4293	g6334;g6333	g4651;g4650	g4721;g4720	g4888;g4887	g6348;g6347	g4812;g4811	g7292;g7291
175	Alpha/beta hydrolase of unknown function (DUF900)-domain containing protein	11	g4320	gene_2153;gene_7856	g3882;g4829	g4331;g4578	g3905;g4715	g3847;g4836	g4023;g5257	g3937;g4925	g7153;g4635	g3975;g5174	g6225;g6355
176	Saccharopine dehydrogenase-domain containing protein	11	g5860;g5861	gene_3404	g5760;g5761	g4356;g4357	g4499;g4500	g4547;g4548	g4546;g4547	g4465;g4466	g4320;g4321	g4637;g4638	g1295;g1296
177	hypothetical protein	11	g5868;g5869	gene_2547	g5045;g5046	g4399;g4400	g5032;g5031	g4446;g4447	g4418;g4419	g5028;g5027	g4862;g4861	g5005;g5006	g3385;g3386
178	hypothetical protein	11	g4074;g4073	gene_4871	g4303;g4302	g4410;g4411	g3737;g3736	g4391;g4392	g3934;g3933	g4519;g4518	g4145;g4146	g3823;g3822	g2113;g2112
179	hypothetical protein	11	g3925;g3926	gene_762	g5852;g5853	g4425;g4426	g5436;g5437	g5879;g5880	g5905;g5906	g4639;g4640	g4516;g4517	g5894;g5895	g5934;g5933
180	hypothetical protein	11	g4268;g4269	gene_1255	g4906;g4907	g4702;g4703	g4758;g4757	g4902;g4903	g4923;g4924	g4913;g4914	g4692;g4691	g4876;g4877	g3767;g3768
181	hypothetical protein	11	g4280;g4281	gene_5478	g3417;g3416	g4714;g4715	g4818;g4819	g4847;g4846	g4931;g4930	g4389;g4390	g4723;g4722	g4911;g4912	g4803;g4804
182	hypothetical protein	11	g4245;g4246	gene_2189	g6174;g6173	g4735;g4736	g4745;g4746	g4913;g4914	g4829;g4828	g5157;g5158	g4754;g4755	g4831;g4830	g4689;g4690
183	hypothetical protein	11	g4300;g4299	gene_1769	g4948;g4947	g4782;g4783	g4960;g4961	g4988;g4987	g5044;g5045	g4936;g4935	g4773;g4774	g4078;g4077	g4856;g4855
184	Meckelin	11	g935;g934	gene_187	g390;g391	g49;g50	g403;g404	g391;g392	g479;g480	g199;g200	g339;g340	g154;g153	g168;g169
185	hypothetical protein	11	g4348;g4347	gene_2810	g5260;g5259	g5091;g5092	g5235;g5234	g4977;g4976	g4984;g4983	g5264;g5263	g5140;g5139	g4953;g4952	g4832;g4833
186	Peptidase family M48-domain containing protein	11	g4737;g4738	gene_3173	g5214;g5215	g5123;g5124	g5339;g5340	g5252;g5253	g5357;g5358	g5210;g5209	g5102;g5101	g5294;g5295	g1313;g1312
187	hypothetical protein	11	g4594;g4595	gene_3784	g5392;g5391	g5263;g5264	g5422;g5423	g5405;g5406	g5481;g5480	g8654;g8653	g5255;g5256	g5443;g5442	g4595;g4594
188	T-complex protein 11-domain containing protein	11	g4773;g4774	gene_977	g5328;g5329	g5350;g5351	g5136;g5135	g5535;g5536	g5595;g5596	g5529;g5530	g5210;g5211	g5335;g5336	g8266;g8267
189	hypothetical protein	11	g2875;g2876	gene_7900	g5403;g5404	g5389;g5390	g5532;g5531	g5467;g5466	g3775;g3776	g5555;g5556	g5386;g5385	g5410;g5411	g3270;g3269
190	hypothetical protein	11	g5063;g5064	gene_5629	g5665;g5666	g5538;g5539	g6687;g6686	g5664;g5665	g5764;g5765	g6443;g6442	g6178;g6177	g5755;g5754	g6044;g6043
191	hypothetical protein	11	g5257;g5256	gene_1685	g5816;g5815	g5601;g5602	g5737;g5738	g5931;g5932	g5803;g5802	g7057;g7056	g5645;g5646	g5942;g5943	g5859;g5860
192	P-loop containing nucleoside triphosphate hydrolase protein	11	g3113;g3114	gene_8085	g3711;g3712	g5711;g5712	g3000;g3001	g4774;g4775	g1446;g1447	g3761;g3762	g1418;g1419	g1411;g1410	g3526;g3527
193	Trehalase-domain containing protein	11	g5106;g5107	gene_5332	g5883;g5884	g5729;g5730	g5833;g5834	g5819;g5820	g5878;g5879	g5840;g5841	g5530;g5529	g5789;g5790	g5713;g5712
194	SacI homology domain-domain containing protein	11	g6343;g6344	gene_3418	g6193;g6192	g5954;g5955	g5476;g5475	g6118;g6117	g6168;g6169	g6212;g6213	g5867;g5868	g6104;g6105	g5925;g5924
195	hypothetical protein	11	g1747;g1746	gene_1037	g6485;g6486	g6146;g6147	g6263;g6264	g6385;g6384	g6433;g6432	g6516;g6517	g6121;g6122	g2043;g2042	g6459;g6460
196	hypothetical protein	11	g2571;g2572	gene_7497	g2538;g2539	g6351;g6352	g3023;g3022	g3053;g3054	g3349;g3348	g2797;g2796	g2618;g2619	g3191;g3190	g3055;g3054
197	hypothetical protein	11	g6436;g6437	gene_3926	g5956;g5955	g6401;g6402	g6849;g6848	g6917;g6918	g4688;g4689	g5935;g5936	g6972;g6971	g6454;g6455	g7036;g7037
198	Transketolase, thiamine diphosphate binding domain-domain containing protein	11	g7162;g7161	gene_5786	g6723;g6722	g6437;g6438	g6597;g6596	g7233;g7232	g6000;g6001	g7324;g7323	g5705;g5704	g7497;g7496	g7146;g7147
199	SNF2 family N-terminal domain-domain containing protein	11	g6152;g6153	gene_7067	g8241;g8242	g6577;g6578	g6752;g6753	g6130;g6129	g8004;g8003	g6787;g6788	g6188;g6189	g6739;g6738	g6711;g6712
200	hypothetical protein	11	g6438;g6439	gene_571	g7153;g7154	g6822;g6823	g6993;g6994	g4022;g4023	g7031;g7032	g7132;g7133	g7116;g7117	g6977;g6978	g6937;g6938
201	hypothetical protein	11	g6504;g6503	gene_4566	g3353;g3352	g6842;g6843	g3248;g3247	g3459;g3460	g7058;g7057	g3415;g3414	g3191;g3192	g4704;g4703	g6991;g6990
202	hypothetical protein	11	g6661;g6662	gene_1728	g7306;g7307	g6948;g6949	g7122;g7123	g7182;g7183	g7158;g7159	g7266;g7267	g7085;g7086	g7087;g7088	g6147;g6146
203	Ubiquitin elongating factor core-domain containing protein	11	g6820;g6819	gene_736	g7364;g7365	g7090;g7091	g6802;g6803	g7346;g7345	g7334;g7333	g6952;g6953	g6738;g6739	g6792;g6791	g7221;g7220
204	hypothetical protein	11	g6837;g6836	gene_577	g7388;g7389	g7111;g7112	g7261;g7260	g7351;g7350	g7348;g7349	g7378;g7379	g7233;g7234	g7208;g7207	g7261;g7262
205	Urb2/Npa2 family-domain containing protein	11	g7750;g7751	gene_45	g8303;g8304	g7502;g7503	g7682;g7683	g7668;g7669	g7723;g7724	g8249;g8248	g8187;g8188	g8168;g8169	g8272;g8273
206	dihydropteroate synthase	11	g3523;g3524	gene_5081	g7527;g7526	g7524;g7525	g7461;g7462	g4705;g4706	g4758;g4759	g5538;g5537	g5368;g5367	g5641;g5640	g5525;g5526
207	P-loop containing nucleoside triphosphate hydrolase protein	11	g866;g867	gene_8165	g852;g853	g787;g788	g217;g216	g889;g890	g658;g657	g2309;g2310	g1172;g1173	g1025;g1026	g2328;g2329
208	hypothetical protein	11	g7133;g9597	gene_4613	g2816;g9859	g8114;g9691	g9204;g9704	g7754;g9755	g3376;g9698	g2999;g9774	g2856;g9748	g3111;g9678	g2935;g9811
209	hypothetical protein	11	g4170;g4171	gene_1911	g3267;g3268	g8438;g8439	g8476;g8477	g8499;g8500	g8507;g8508	g5003;g5004	g8489;g8490	g1831;g1832	g8592;g8593
210	Sodium/hydrogen exchanger family-domain containing protein	11	g8676;g8675	gene_6651	g4038;g4039	g8471;g8472	g3280;g3281	g7359;g7358	g8910;g8911	g8313;g8314	g5944;g5943	g7027;g7026	g9810;g9809
211	P-loop containing nucleoside triphosphate hydrolase protein	11	g2693;g2694	gene_8447	g5582;g5581	g8762;g8763	g209;g208	g1;g2	g212;g213	g5621;g5622	g136;g135	g135;g134	g8481;g8482
212	Phosphofructokinase-domain containing protein	11	g8698;g8699	gene_5953	g9492;g9491	g8875;g8876	g9343;g9342	g7726;g7727	g9350;g9351	g8931;g8930	g8905;g8904	g9231;g9230	g8941;g8940
213	SNF2 family N-terminal domain-domain containing protein	11	g5535;g5534	gene_2172	g4754;g4753	g906;g907	g4278;g4277	g1254;g1253	g1077;g1078	g1438;g1439	g949;g948	g1332;g1331	g6067;g6068
214	hypothetical protein	11	g8990;g8991	gene_1938	g9259;g9260	g9127;g9128	g9093;g9094	g9160;g9161	g6067;g6068	g9151;g9152	g9148;g9149	g8974;g8973	g9235;g9236
215	hypothetical protein	11	g7741;g9362	gene_4403;gene_2765	g7840;g9468	g1541;g7055	g2012;g7655	g7686	g7297	g8642;g9107	g7765;g9373	g7592;g9557	g7246;g851
216		10	g1001;g1011		g1119;g1129	g173;g183	g798;g808	g170;g180	g316;g326	g1276;g1286	g600;g610	g854;g864	g284;g294
217	SDR family NAD(P)-dependent oxidoreductase	11	g537;g9126	gene_2905;gene_1480	g1864;g9030	g3048;g9458	g4395;g59	g536;g8906	g60;g8672	g59;g9792	g637	g2373	g249;g9838
218	DNA mismatch repair protein muts KND04325.1 DNA mismatch repair protein muts	11	g4088;g4209	gene_4527;gene_5097	g5917;g6965	g3873;g6835	g3479;g4073	g3419;g6967	g5886;g6895	g4067	g3921	g3851;g6889	g2899;g3978
219	hypothetical protein	11	g3358;g3359	gene_1475	g3975;g3976	g4017;g4018	g7434;g7435	g5055;g5056	g5522;g5523	g7089	g7866;g8130	g4156;g4157	g4149;g4150
220	Na+ dependent nucleoside transporter C-terminus-domain containing protein	11	g3664;g3667	gene_4555	g4228;g4231	g4116;g4119	g4269;g4272	g4265;g4268	g4352;g4355	g4276;g4279	g4108;g4111	g7558	g4276;g4279
221	Major facilitator superfamily domain-containing protein	11	g4084;g9342	gene_2751;gene_429	g8808	g5688;g8653	g3475;g8673	g3415;g8720	g5882;g8717	g8277	g5472;g8208	g3855;g8201	g2903;g8768
222		10	g6637;g6638		g6840;g6841	g6347;g6348	g7110;g7111	g7156;g7157	g6969;g6970	g7238;g7239	g6426;g6427	g6947;g6948	g6916;g6917
223	hypothetical protein	10	g517;g519	gene_5911;gene_3927	g225;g227		g39;g41	g554;g556	g40;g42	g39;g41	g655;g657	g305;g307	g267;g269
224	Armadillo-type fold	11	g6954;g4001	gene_8162	g2795;g2796	g2105;g2106	g2432;g2433	g2942;g2943	g1415;g1416	g2554	g2144;g2145	g2997;g2998	g2091;g2092
225	hypothetical protein	11	g8678;g8680	gene_2497	g1932;g1934	g2365	g2286;g2288	g1520;g1518	g2512;g2510	g432;g430	g1222;g1224	g2305;g2307	g2037;g2035
226	RNA dependent RNA polymerase-domain containing protein	11	g4032;g4033	gene_930	g4712;g4713	g2391;g2392	g6438;g6439	g1094;g1095	g6663;g6664	g923;g924	g8560	g6398;g6397	g4256;g4257
227	P-loop containing nucleoside triphosphate hydrolase protein	11	g8379	gene_6257	g4121;g4122	g6050;g6051	g6729;g6730	g6625;g6626	g5985;g5986	g3368;g3367	g6529;g6530	g3545;g3544	g5514;g5513
228	hypothetical protein	11	g718;g717	gene_4984	g178;g179	g620;g621	g1941;g1940	g912;g911	g2362;g2361	g507;g506	g23;g22	g6539	g1840;g1841
229	Subtilase family-domain containing protein	11	g7252;g7251	gene_8015	g7852;g7851	g7474;g7475	g7639;g7640	g7664;g7665	g7686;g7685	g7776;g7777	g7637;g7638	g7538;g7537	g5079
230	P-loop containing nucleoside triphosphate hydrolase protein	11	g6928;g6929	gene_5184	g5087;g5088	g7822;g7823	g5223;g5224	g5061;g5060	g7179	g5100;g5099	g4914;g4915	g5116;g5117	g4784;g4783
231	Protein kinase-like domain-containing protein	10	g1490;g8165	gene_1081	g618;g6804	g1262;g9088	g4087;g5993	g6445;g813	g1607;g6491	g1004;g6569	g3935;g6343	g6404;g779
232		10	g3663;g3666		g4227;g4230	g4117;g4120	g4268;g4271	g4264;g4267	g4351;g4354	g4275;g4278	g4107;g4110	g7557	g4275;g4278
233	hypothetical protein	11	g5433	gene_8435	g8066;g8068	g7776;g7778	g4800;g4802	g7955;g7957	g8183	g7907;g7909	g7882;g7884	g7725;g7727	g4880;g4882
234	hypothetical protein	11	g9288;g9332	gene_2100	g9512;g9543	g9353;g9371	g9374	g9421;g9440	g7193;g9383	g5243;g9392	g9217;g9395	g9161	g4854;g9495
235	hypothetical protein	11	g198;g4830	gene_1469;gene_533	g1037;g4034	g5509	g1348;g3276	g1372;g7363	g1397;g5728	g1494;g5960	g5948	g1451;g7031	g4925
236	hypothetical protein	11	g1988;g827	gene_1296;gene_3752	g3770	g3284	g770	g1827;g7694	g2868	g3845;g3877	g3398;g767	g1064;g3901;g3918	g1156;g2779
237	hypothetical protein	10	g7138	gene_5072;gene_7725	g2821;g2822		g4632;g4633	g3993;g3994	g3381;g3382	g2993;g2994	g2850;g2851	g3105;g3106	g2929;g2930
238	Peptidase S8/S53 domain-containing protein	11	g9223	gene_3153;gene_1300;gene_8431	g4255	g5308;g6520	g6836	g5039;g6069	g5101;g6136	g5078;g6986	g7352;g7279	g5500;g6479	g8748
239	serine/threonine-protein phosphatase 4 catalytic subunit, variant	11	g4982;g195	gene_397;gene_8343	g4533;g1034	g4497	g4841;g1345	g3267;g1369	g3668;g1394	g4490;g1491	g3044	g4449;g1448	g4564
240	Tryptophan synthase beta subunit-like PLP-dependent enzyme	11	g3184	gene_2465;gene_3249	g2755;g1571	g2533;g4083	g2035	g3074;g1986	g3184;g2157	g3035;g2035	g4098;g1716	g3215;g2020	g1653
241	ATP-dependent RNA helicase FAL1	11	g3853	gene_4415;gene_2703	g2514;g4433	g3245;g4305	g4515	g2791;g4533	g3294;g4576	g2952;g5770	g2748;g4303	g5062;g5484	g4238
242	hypothetical protein	11	g5684;g5686	gene_3172	g6409;g6411	g5479	g6273;g6275	g5021;g5023	g6328;g6330	g6409	g6101;g6103	g6276;g6278	g6131;g6133
243	hypothetical protein	10		gene_5948	g4372;g4373	g5804;g5805	g4624;g4625	g5949;g5948	g6371;g6372	g5897;g5896	g4716;g4717	g4709;g4708	g4602;g4601
244	Periplasmic binding protein domain-domain containing protein	11	g3776;g3777	gene_5800	g1485;g1486	g6161	g1832;g1833	g1726	g2098;g2099	g1814;g1815	g1613;g1614	g3243;g3244	g9479;g8986
245	Cytosol aminopeptidase family, catalytic domain-domain containing protein	11	g6410;g6411	gene_5737;gene_373	g7134;g7135	g6796	g6452;g6453	g7028;g7029	g7003;g7004	g7109	g3784;g3785	g6355	g6905;g6906
246	hypothetical protein	11	g8646;g8647	gene_4228	g7146;g7147	g6815;g6816	g6992	g7048;g7049	g7024;g7025	g7940;g7941	g6916;g6917	g7870;g7871	g6970
247	PROCN (NUC071) domain-domain containing protein	11	g7335;g7336	gene_924	g7614;g7615	g7591;g7592	g7717;g7718	g7943;g7944	g7632;g7633	g7845;g7846	g6420;g6419	g7200	g7459
248	hypothetical protein	11	g8267;g8268	gene_110	g8866;g9887	g8711	g8710	g8767;g9800	g8769;g9770	g7954;g7953	g7853;g7854	g7761;g7762	g9474;g9487
249	MutS domain V-domain containing protein	11	g2406;g2407	gene_6414	g938	g967;g968	g1243;g1244	g2685;g2686	g3202;g3203	g1319;g1320	g4348;g4349	g3121;g3122	g2719
250	hypothetical protein	11	g1823	gene_3884	g729;g733	g1506;g1510	g833;g837	g1705;g1709	g1815;g1819	g2170	g1389;g1393	g1772;g1776	g771
251	hypothetical protein	11	g1821	gene_1551	g727;g731	g1508;g1512	g831;g835	g1707;g1711	g1817;g1821	g2172	g1387;g1391	g1770;g1774	g769
252	hypothetical protein	11	g1820	gene_7476	g726;g730	g1509;g1513	g830;g834	g1708;g1712	g1818;g1822	g2173	g1386;g1390	g1769;g1773	g768
253		10	g5621		g1462;g1463	g1645;g1646	g1755;g1756	g1848;g1849	g2075;g2076	g6173	g2027;g2028	g1940;g1941	g1540;g1541
254	galactosyl transferase GMA12/MNN10 family-domain containing protein	11	g4038;g8547	gene_1306	g4718;g8586	g2397;g2398	g6444	g1100;g1101	g6669	g929;g930	g1090;g1091	g6392	g4262;g4263
255	hypothetical protein	11	g5546;g8264	gene_8133;gene_6757	g4368;g6527	g2477;g5800	g4620;g6376	g2813	g6367;g6443	g6522	g2679;g4712	g4347	g2637
256	3-isopropylmalate dehydratase	11	g334;g5867	gene_5387;gene_4957	g5044;g556	g4398;g542	g654	g4445;g504	g4417;g642	g716	g366	g5004;g570	g3384
257	hypothetical protein	10	g5280;g7982;g9700	gene_2980	g3847;g8100	g4531;g8491	g4016;g7941	g3996;g8377	g4139;g8547	g8419		g8500	g4312;g8629
258	hypothetical protein	11	g5286	gene_8569	g3855;g9679	g4538;g9391	g4023	g4003;g9588	g4147	g4288;g9543	g7102;g9367	g4653;g9466	g4307;g9643
259	short-chain dehydrogenase/reductase SDR	10	g8905	gene_1069	g2502;g8618	g8598;g9045	g2806;g8615	g2779;g8600		g2940;g8567	g2736;g8639	g5050;g8603	g2283;g8720
260		9	g8813;g8815		g9018;g9020	g8913;g8915	g8881;g8883	g8930;g8932	g8947;g8949	g8872;g8874	g8576;g8578	g8367;g8369
261	hypothetical protein	11	g5347	gene_5279	g2825;g2830	g6869	g4636	g3985;g3990	g3385;g3390	g2985;g2990	g2842;g2847	g3097;g3102	g2921;g2926
262	hypothetical protein	11	g8943;g9141;g9363;g8942	gene_5282	g9387	g9228	g9210	g6467;g9299	g9262;g4371	g9279	g9289	g7705;g9132	g2098;g8854
263	hypothetical protein	10	g7216;g7528	gene_5606	g7221;g8481		g7860	g7388;g7853	g8487	g7700;g8014	g7442;g8445	g7542;g8400	g6166;g7635;g8465
264	Predicted AAA-ATPase-domain containing protein	11	g7053	gene_6201	g601;g7630	g6571;g7284	g2687;g7531	g7619;g796	g7254	g1021;g7620	g2456;g7524	g7494;g796	g7599
265	Glycoside hydrolase superfamily	11	g3688	gene_798;gene_3657	g2863;g2866	g4145	g4341	g4332	g4399	g3578;g3581	g3355;g3358	g3716;g3719	g3293;g3296;g7275
266	Zinc/iron permease	11	g1090;g8691;g9099	gene_8020;gene_7290;gene_5247	g9505	g9351	g2116	g6942	g1369	g9386	g9392	g8852;g9330	g2958;g5618;g8981
267	hypothetical protein	11	g1493;g1494	gene_3999	g621;g622	g1265;g1266	g4090;g4091	g816;g817	g1610;g1611	g1001	g3938;g3939	g776	g6879
268	hypothetical protein	11	g1661	gene_6744	g1625	g1748;g1749	g2061;g2062	g2026;g2027;g8826	g7909	g2009;g2010	g1756;g8453	g9136	g2817;g7692
269	Histidine kinase-like ATPase, C-terminal domain-containing protein	11	g3229	gene_4366	g4661;g4662	g3553;g3554	g3162;g3163	g3790;g3791	g3700;g3701	g3885;g3886	g3337;g3338	g3954	g3659
270	hypothetical protein	11	g3398;g3399	gene_1897	g3386	g3713;g3714	g3449;g3450	g3487	g4090;g4091	g4007;g4008	g3807;g3808	g3445;g3446	g3885
271	hypothetical protein	11	g6709	gene_7423	g5271;g5272	g5028;g5029	g8249;g8250	g5289;g5290	g5332;g5333	g5199	g6242	g5340;g5341	g5164;g5165
272	Core-2/I-Branching enzyme-domain containing protein	11	g5946	gene_8095	g6467	g5844;g5845	g6558;g6559	g5560;g5561	g5613;g5614	g6455	g6556;g6557	g6420;g6421	g5431;g5432
273	Alpha/Beta hydrolase fold	10	g6555;g6554	gene_7261	g5847;g5848	g8072;g8073	g5348	g8236;g8237	g8140;g8141	g6045;g6044	g5184;g5185	g8219;g8220
274		10	g1822		g728;g732	g1507;g1511	g832;g836	g1706;g1710	g1816;g1820	g2171	g1388;g1392	g1771;g1775	g770
275	glucanotransferase domain of human glycogen debranching enzyme-domain containing protein	11	g1464;g1465	gene_1416	g1357;g1358	g1584;g1585	g1699;g1700	g1652	g1915;g1916	g1778	g1699;g1700	g1750	g1417
276	hypothetical protein	11	g3231	gene_2914;gene_4138	g9389	g3551;g9215	g3160	g3788;g9314	g3698;g9709	g3883	g3335;g9751	g3956;g9160	g3661
277		10	g5283		g3850;g3852	g4533;g4535	g4018;g4020	g3998;g4000	g4142;g4144	g4291;g4293	g8383	g4648;g4650	g4310
278	hypothetical protein	10		gene_4997	g7869;g9732	g730;g9709	g934;g9352	g1062;g9608	g8504;g9765	g9799	g9349;g9812	g9510;g9435	g9841
279	hypothetical protein	9	g6770;g6773	gene_7913;gene_6418	g8908;g8998	g8772;g8873		g8810;g8896	g8814;g8906	g8845;g8924	g7192;g7195	g8831
280		10	g5348		g2826;g2831	g6870	g4637	g3984;g3989	g3386;g3391	g2984;g2989	g2841;g2846	g3096;g3101	g2920;g2925
281	Pseudouridine synthase	10	g5345	gene_3931	g2823;g2828		g4634	g3987;g3992	g3383;g3388	g2987;g2992	g2844;g2849	g3099;g3104	g2923;g2928
282	Glycoside hydrolase superfamily	11	g4161;g9812	gene_7615	g1785;g9965	g4278	g5110;g9830	g5188	g5214	g4759;g8188	g5050;g9887	g5187	g4546;g9865
283	P-loop containing nucleoside triphosphate hydrolase protein	11	g5088;g8826	gene_2629;gene_686	g5797;g9864	g1956	g5258	g2148	g2431	g5480;g9575	g5539	g2089;g9687	g1624;g4102
284	hypothetical protein	11	g1914;g9559;g9571	gene_7077	g1936	g9770	g2398	g2259	g9845;g9605	g9888;g9477	g1825	g9713;g9513	g9422;g9923
285	Helicase C-terminal domain-domain containing protein	11	g3330;g3331	gene_2356	g3871	g3852;g3854	g4127;g4128	g745	g1198	g4047	g3873;g3874	g1219;g1220	g4018;g4019
286	Armadillo-type fold	11	g2642	gene_3210	g5160;g5161	g4928;g4929	g5179;g5180	g3141;g3142	g5240;g5241	g3342	g5027	g3298	g5108;g5109
287	hypothetical protein	11	g4686;g4687	gene_8154	g5290;g5291	g5185;g5186	g5151	g5383;g5384	g5405	g5223	g5129	g4432;g4433	g5233;g5234
288	C2 domain-containing protein	10	g5346	gene_6322	g2824;g2829		g4635	g3986;g3991	g3384;g3389	g2986;g2991	g2843;g2848	g3098;g3103	g2922;g2927
289	DNA-directed DNA polymerase	10	g2043	gene_8088	g3239;g9134	g2893	g5095;g8630	g3393;g9037	g8647;g9093		g7973;g9052	g6932;g9028	g8693
290		9	g3514;g3521		g7529;g7587		g8548;g7459	g4696;g4703	g4749;g4756	g5540;g5547	g5370;g5377	g5643	g5523
291	P-loop containing nucleoside triphosphate hydrolase protein	11	g1978;g8251	gene_2871;gene_4131	g2071;g5305	g2116	g2443;g5284	g5135;g8000	g6127	g2383	g2187	g6414	g1339
292	DUF1688-domain-containing protein	11	g6296;g6298	gene_5050	g7052;g7054	g7612	g7584	g6976;g6978	g7790	g7720	g6566;g6568	g7518	g6932;g6934
293	argininosuccinate synthase	11	g6295;g6297	gene_7093	g7053;g7055	g7613	g7583	g6977;g6979	g7791	g7719	g6567;g6569	g7517	g6931;g6933
294	Protein kinase-like domain-containing protein	6		gene_5310;gene_8175	g5717;g5720;g5723		g246;g248;g250		g687;g689;g691	g2729;g2731;g2733			g679;g676
295	oxoglutarate dehydrogenase, E1 component	11	g2179	gene_3193;gene_1034	g1149	g3010;g373	g2668	g1945;g2599	g1625	g2662	g1114	g1911;g2667	g3015;g2239
296	Nucleotide cyclase	10	g1462;g6765	gene_7733;gene_271	g1355;g5204	g1582;g5280	g1697;g5890	g5267	g1913;g6424		g1697	g5918	g5593
297	hypothetical protein	11	g2842	gene_2478;gene_3718	g4102	g3985	g6967	g4738;g4739;g4740	g2936;g2937	g3737	g4073	g4419	g7836;g7837
298	hypothetical protein	11	g2455	gene_7492;gene_153	g3252	g3181	g3529;g8398	g3512	g3408	g3457	g3083;g8819	g7586;g7588;g3557	g3163
299	Ribosome 60S biogenesis N-terminal-domain containing protein	11	g4613;g4614	gene_6829	g5537	g5415;g5416	g5569;g5570	g2645	g813	g859	g2502	g5581;g5582	g2529;g7761
300	hypothetical protein	8		gene_6613;gene_4732	g7043;g7044		g9724;g8211	g7074	g3658;g3659	g7161;g7160;g9770	g6816		g7107;g7109;g7110
301	Hsp90 protein-domain containing protein	11	g3391	gene_3495;gene_6144	g4702	g1379;g1380	g3224;g3225	g3121;g3122	g3447	g3177	g3913	g1323	g2860;g2861
302	hypothetical protein	11	g5969	gene_7484	g4649;g4650	g2258;g2259	g6278;g6279	g5655	g5755	g4719;g4720	g2344;g2345	g2591	g7039
303	hypothetical protein	11	g119	gene_1727	g293	g266;g267	g275;g276	g304	g388	g354;g355	g1462;g1463	g6833	g72;g73
304	hypothetical protein	11	g3035;g3036	gene_3509	g112;g111	g2953	g907	g114;g113	g126;g125	g237	g156	g247;g246	g8217
305	DNA-directed DNA polymerase	11	g3498	gene_438	g4082;g4081	g3912	g4111	g4095	g4177;g4176	g3930;g3929	g3980	g4262;g4261	g3997;g3996
306	hypothetical protein	11	g4055	gene_5489;gene_1742	g1234	g4491;g4492	g1478;g1479	g4724	g4791	g907	g4564	g1285;g1286	g3238;g3239
307	hypothetical protein	11	g5501	gene_7394	g5062	g5863;g9505	g6064	g5982;g9582	g5195	g3293	g4816;g9590	g5104;g9488	g4959;g9640
308	hypothetical protein	11	g4;g5	gene_5625	g65	g71;g72	g140	g8923	g210	g149	g454;g455	g1;g2	g5600;g5601
309	Proteasome stabiliser-domain containing protein	10		gene_1039	g8140;g8141	g7867;g7868	g7948;g7949	g8036	g7978;g7979	g8100	g7975;g7976	g5571	g8048;g8049
310	hypothetical protein	10	g9248;g9168;g9249	gene_587		g8240	g5356;g5357	g8352	g7312;g7311	g6052	g5177;g5176	g7181;g7182	g8093
311	Quinonprotein alcohol dehydrogenase-like superfamily	11	g9133	gene_5972	g8841;g8842	g8950	g9253	g8751;g8750	g8752;g8751	g8793;g8794	g8734;g8735	g9200	g9369
312	Histone-fold-containing protein	11	g1157	gene_6659	g1051;g1931	g9559	g7880	g1521;g4486	g1526;g2513	g9614	g6400	g1509;g2304;g8106	g3802
313	hypothetical protein	11	g3823;g3829	gene_7040;gene_3669	g5030;g5036	g4788;g4794	g4917	g6907	g5013	g4560	g4824	g4994	g4778
314	Periplasmic binding protein-like I	11	g8785;g8784	gene_4196	g9292	g6731;g6739	g9348	g8251;g8250	g9124	g9418	g9016;g9015	g9050	g9156
315	hypothetical protein	11	g8917	gene_7110	g8243;g9321	g8009;g8529	g8112;g9201	g9231	g8584	g9635	g9005	g8067;g9033	g9003
316	hypothetical protein	10	g8939	gene_6236	g9157;g9158	g8854;g8855		g9234	g9639	g9291;g9292	g9312;g9313	g9118	g8966;g8967
317	hypothetical protein	10	g9533	gene_6924;gene_2415	g9604;g9694	g9529	g9584	g9484;g9613		g9581	g9615;g9744	g4408;g9644	g2519
318	mannan endo-1,4-beta-mannosidase	11	g9003	gene_1049	g5719;g5722	g9432	g247;g249	g9098	g688;g690	g2730;g2732	g9601	g9036	g678
319		10	g3689		g2864;g2867	g4146	g4340	g4331	g4400	g3579;g3582	g3356;g3359	g3717;g3720	g3294;g3297
320	hypothetical protein	8	g8978	gene_5307;gene_4576	g9783	g5054	g3159;g9678;g9747		g3697;g9290	g9648;g9796	g3334;g9711;g9797
321	hypothetical protein	11	g8852;g9539	gene_3580;gene_2407;gene_1783	g2053;g4514	g8540	g8090	g9914	g8605	g8648	g4953	g8091	g9631
322	GTP-binding protein rho1 KAF3491864.1 GTP-binding protein rho1	11	g6877	gene_2849;gene_2358;gene_6173;gene_8515;gene_1204	g2575	g2415	g1518	g2878	g3000	g2830	g4236	g1207	g816
323	fumarylacetoacetase	11	g1949;g6488	gene_7588;gene_5218	g5743	g5582	g4292	g4187	g2566	g5483	g4178	g4196;g7345	g1990;g8568
324	Alpha/Beta hydrolase fold	11	g6460;g4720	gene_2850;gene_4630	g7166;g8097	g6809	g7014	g7040	g7044;g5289	g7139	g6899	g6923	g7860
325	Rab-GTPase-TBC domain-domain containing protein	11	g3154	gene_1331	g3637	g3469;g3470	g3699	g3728	g3830;g3831	g6427;g6428	g3222;g3223	g3594	g4999
326	hypothetical protein	11	g5626;g5627	gene_299	g2435;g2436	g5605	g8743	g6822	g8801;g8802	g5891;g5892	g8032	g5857	g8810
327	P-loop containing nucleoside triphosphate hydrolase protein	11	g5547	gene_6004	g4369	g5801	g4621	g5952;g5951	g6368	g5900;g5899	g4713	g4712;g4711	g4605;g4604
328	PMCA-type calcium-translocating P-type ATPase	11	g3611	gene_6439	g3042;g3043	g7281	g4155;g4156	g8133;g8134	g4341	g4224	g4079	g4412	g4248;g4249
329	hypothetical protein	11	g8419;g8418	gene_2696	g8857;g8856	g8259	g8730	g8431	g8664	g8716	g8764	g8258;g8257	g8448;g8447
330	hypothetical protein	11	g5052	gene_4921	g4066	g8749	g1448;g1447	g1204;g1203	g1123	g1344;g1343	g4479	g6030	g1168;g1167
331	P-loop containing nucleoside triphosphate hydrolase protein	10	g8347	gene_6909	g4131;g4133	g6060;g9062	g6900	g6691	g5995	g3356;g3358	g8776	g3533;g3535
332	Glycosyl hydrolase family 14-domain containing protein	10	g8786;g8949	gene_4705	g9291	g6730;g6738	g9777		g9123;g9801	g9824	g9017	g9049	g9155;g9453
333		8	g5116		g7223;g7228	g6881;g6886		g5905;g5910	g5459;g5464	g8389	g7031;g7036		g7004;g7009
334	hypothetical protein	10	g7122;g8858	gene_4627;gene_4674	g7554;g9104	g7229		g1926;g7257	g8326	g7645	g8163	g8947	g7573
335	hypothetical protein	11	g2383	gene_8349	g2244	g2488	g2868	g2867;g2870	g3123;g3126	g2434	g2318;g2321	g2959	g2654
336	hypothetical protein	10		gene_1610	g7178;g9236	g6664	g7035	g7458;g9290	g7444	g7482;g9262	g6950	g7325;g9069	g2591
337	hypothetical protein	11	g276	gene_8529	g9801	g2619	g2926;g480	g309	g499	g3085;g554	g2817;g304	g379	g578
338	Protein-tyrosine phosphatase-like protein	11	g277	gene_1253	g9802	g2620	g2927;g479	g308	g498	g3086;g553	g2818;g305	g378	g577
339	Nonaspanin (TM9SF)	11	g1695	gene_8479;gene_8055	g1730	g6176	g6358	g6399	g2308	g3839	g1848	g6344;g3854	g1788;g2902
340	hypothetical protein	11	g1433;g1432	gene_2553	g1300	g1479	g1640	g1415	g977	g1699;g1698	g1316	g1097;g1096	g1449
341	hypothetical protein	10	g2590	gene_1015		g1657;g1658	g2073	g1889;g1890	g2246	g2753;g2752	g1814	g2005	g1586;g1585
342	RAVE protein 1 C terminal-domain containing protein	10		gene_4941	g1648;g1649	g1752	g2118	g1775	g2279;g2280	g2042	g1779;g1780	g2066	g1786;g1787
343	hypothetical protein	11	g1400	gene_4427	g8151	g2779;g6641	g7153	g8049	g5825	g1734;g5720	g7415	g2739;g7814	g7951
344	Oxysterol-binding protein-domain containing protein	11	g2028	gene_5744	g3224	g2908;g2910	g7491;g7493	g3378	g4525	g2549;g2551	g4270	g4524	g4420
345	Sec23-binding domain of Sec16-domain containing protein	9	g5949;g5948	gene_2142	g2929			g787;g788	g847	g991;g992	g576;g577	g766;g767	g4731
346	hypothetical protein	11	g3219;g3218	gene_8493	g4671	g3563	g3172	g3800	g3710	g3895	g3347	g3944;g3943	g3649;g3648
347	hypothetical protein	11	g8185	gene_8399	g3985	g3711	g3741	g3952;g7620	g4074;g7603	g4005	g2510;g3002	g4108	g3842
348	hypothetical protein	11	g7278;g7279	gene_4863	g4359	g4264	g4448	g4507	g4518	g4407;g4408	g5890	g4568;g4569	g4398
349	hypothetical protein	11	g3533	gene_703	g4500	g4388;g4389	g4319	g4568	g4193	g4133;g4134	g3570;g3571	g6704	g4718
350	hypothetical protein	10	g4240;g9088	gene_6085	g9214;g9213	g4730		g4908	g4834;g4833	g5152	g4749	g4835	g9724;g8174
351	hypothetical protein	10		gene_5262	g5937	g5772;g5773	g5946	g4872	g5925	g6026;g6027	g6952	g5874;g5875	g6137;g6138
352	hypothetical protein	11	g4903	gene_6346	g5652	g5833;g5834	g4386	g2630	g5967	g5500;g5501	g5622;g5623	g5716	g2309
353	trehalose-6-P synthase	11	g6373	gene_7636	g7125	g6321	g6975;g6974	g6779	g6279	g7101	g7178;g7177	g6963	g7252;g7251
354	hypothetical protein	11	g6376	gene_4697;gene_964	g7128;g6440	g6324	g6972	g6782	g6282	g7104;g6188	g7175	g6966	g9679
355	hypothetical protein	11	g6026;g6027	gene_8288	g6450	g6395	g7390;g7391	g6653	g6679	g6198	g8264	g6561	g6506;g6507
356	hypothetical protein	11	g1611	gene_6759	g1519	g6830;g6831	g1810	g1931;g1932	g2132	g1935	g1455	g1897;g1898	g3003
357	Formin, FH2 domain-containing protein	8		gene_7		g7466;g7467		g7790;g7791	g6982;g6983	g9512;g9513	g9505;g9506	g7658;g7659	g6766
358	hypothetical protein	11	g3785	gene_4343	g1494	g8376;g8377	g1841	g1717;g1718	g2107	g1823	g1622	g7444	g8078;g8079
359	hypothetical protein	11	g7532	gene_8371	g8486	g8414	g7855	g7857;g9742	g8482	g8019;g9755	g8449	g8396;g9666	g8460
360	hypothetical protein	11	g9474;g8883	gene_5168	g9127	g8629	g9266	g9512	g8972;g9480	g9494	g9330	g8894;g9415	g9417
361	BRCA2, oligonucleotide/oligosaccharide-binding, domain 1-domain containing protein	11	g8223	gene_8016	g4608	g9112	g4604	g9133	g3574;g3573	g5021	g3717;g3716	g4019;g4018	g9211
362	Pyridoxal phosphate-dependent transferase	11	g5390	gene_7720	g9233	g9116;g9117	g9052	g9140	g6482;g6483	g9125	g8686	g9062	g6288;g6289
363	molybdopterin binding Aldehyde oxidase/xanthine dehydrogenase	11	g8511;g8510	gene_5519	g9228	g9144	g8972	g8505;g8504	g9152	g8939	g9163;g9162	g9105	g8954
364	WD40-repeat-containing domain protein	11	g5465;g5464	gene_3605	g950;g949	g954	g1230	g6145	g6205	g1306	g5937	g6130	g6380;g6379
365	Mitochondrial carrier domain-containing protein	10	g6283	gene_3813;gene_4960	g3507	g3233;g8271	g3609	g1320	g1277	g1471;g8412	g888		g2421
366	Rho GTPase activation protein	7	g1033;g1034	gene_3015		g564;g565		g573;g574	g712;g713		g418;g419	g592;g593
367	hypothetical protein	10	g9769	gene_5453;gene_548	g4751	g909;g9679	g9717	g9746	g1080;g9738	g9762	g9790		g9796
368	hypothetical protein	11	g7011	gene_331;gene_7817	g7592	g7259	g7413	g5014;g7493	g7046	g7536	g7448	g7393	g7472
369		8			g6720	g6440	g6594	g5313;g7230	g5287;g6003	g5292;g7321	g5153;g5702		g5195;g7149
370	hypothetical protein	11	g2046	gene_8558	g8830	g8989	g8951	g9012	g8726	g2533;g9802	g7970;g9825	g6935	g9073
371	HIT-like protein	11	g1983	gene_1322	g3765	g3289	g765	g7689	g2873	g3840;g3882	g3403	g3896;g3923	g2774
372	hypothetical protein	11	g1985	gene_4066	g3767	g3287	g767	g7691	g2871	g3842;g3880	g3401	g3898;g3921	g2776
373	hypothetical protein	11	g1987	gene_7813	g3769	g3285	g769	g7693	g2869	g3844;g3878	g3399	g3900;g3919	g2778
374	hypothetical protein	11	g1991	gene_8502	g3773	g3281	g773	g5600	g2865	g3848;g3874	g3395	g3904;g3915	g2782
375		10	g8319		g6687	g6404	g6616	g6679	g6293	g6746;g8440	g6555	g9285;g9581	g9378;g9920
376	putative calmodulin-dependent protein kinase type 1	11	g3845	gene_994;gene_857;gene_6456	g4389	g4201	g4466	g4477	g4494	g4421	g4427	g4551	g4415
377	Chitin synthase-domain containing protein	11	g4814	gene_1481;gene_2527	g5347	g4726	g4346	g4945	g5438	g5394	g5229	g4923	g5317;g2834
378	serine/threonine-protein phosphatase PP1	11	g9629	gene_2418;gene_6534	g9762	g9583	g9640	g9395	g9649	g9354	g9694	g9594	g8349;g8353
379	P-loop containing nucleoside triphosphate hydrolase protein	11	g5139	gene_121;gene_422	g2803;g8063	g2596	g2337	g2922	g1650	g2925	g2779	g3005	g1192
380	Glycoside hydrolase	11	g6459	gene_5569;gene_6261	g7165	g6808	g7013	g7039	g7043	g7140	g6898	g6924	g7861;g9215
381	hypothetical protein	10		gene_6605;gene_5734	g6586	g6247	g5976	g6477	g6576	g6630	g7421	g8183;g9627	g3637;g9166
382	hypothetical protein	10	g6499	gene_739	g7189	g6874	g7217;g9088	g7077	g7506;g6102		g7190	g7035	g5352;g7022
383	Domain of unknown function (DUF4498)-domain containing protein	11	g232;g282	gene_3995	g467	g461	g524	g353	g543	g598	g260	g423;g489	g220
384	60S ribosomal protein L3 KND02713.1 60S ribosomal protein L3	11	g233;g283	gene_2012	g468	g462	g523	g352	g542	g597	g261	g422;g490	g219
385	hypothetical protein	11	g234;g284	gene_4273	g469	g463	g522	g351	g541	g596	g262	g421;g491	g218
386	hypothetical protein	11	g235;g285	gene_4759	g470	g464	g521	g350	g540	g595	g263	g420;g492	g217
387	hypothetical protein	11	g240;g290	gene_3895	g475	g469	g516	g345	g535	g590	g268	g415;g497	g212
388	WD40-repeat-containing domain protein	11	g242;g292	gene_4980	g477	g471	g513	g342	g532	g587	g270	g412;g499	g209
389	hypothetical protein	11	g243;g293	gene_6848	g478	g472	g512	g341	g531	g586	g271	g411;g500	g208
390	MOSC-domain-containing protein	11	g244;g294	gene_1263	g479	g473	g511	g340	g530	g585	g272	g410;g501	g207
391	hypothetical protein	11	g245;g295	gene_5931	g480	g474	g510	g339	g529	g584	g273	g409;g502	g206
392	hypothetical protein	11	g247;g297	gene_8417	g482	g476	g508	g337	g527	g582	g275	g407;g504	g204
393	hypothetical protein	11	g248;g298	gene_1029	g483	g477	g507	g336	g526	g581	g276	g406;g505	g203
394	cytochrome c oxidase assembly protein CtaG/Cox11	11	g249;g299	gene_3372	g484	g478	g506	g335	g525	g580	g277	g405;g506	g202
395	hypothetical protein	11	g250;g300	gene_598	g485	g479	g505	g334	g524	g579	g278	g404;g507	g201
396	Sister chromatid cohesion C-terminus-domain containing protein	11	g255;g305	gene_6716	g490	g484	g500	g329	g519	g574	g283	g399;g512	g196
397	NO signalling/Golgi transport ligand-binding domain-containing protein	11	g256;g306	gene_6814	g491	g485	g499	g328	g518	g573	g284	g398;g513	g195
398	Phosphatidylinositol 3- and 4-kinase-domain containing protein	11	g258;g308	gene_7544	g493	g487	g497	g326	g516	g571	g286	g396;g515	g193
399	mitochondrion protein	11	g261;g311	gene_8148	g496	g490	g494	g323	g513	g568	g289	g393;g518	g190
400	PIF1-like helicase-domain containing protein	11	g263;g313	gene_5414	g498	g492	g493	g322	g512	g567	g291	g520;g392	g189
401	Oxidoreductase	11	g264;g314	gene_5660	g499	g493	g492	g321	g511	g566	g292	g391;g521	g188
402	Ribosomal protein L15e	11	g265;g315	gene_449	g500	g494	g491	g320	g510	g565	g293	g390;g522	g187
403	hypothetical protein	11	g267;g317	gene_8192	g502	g496	g489	g318	g508	g563	g295	g388;g524	g185
404	hypothetical protein	11	g268;g318	gene_8014	g503	g497	g488	g317	g507	g562	g296	g387;g525	g184
405	Ankyrin repeat-containing domain protein	11	g270;g320	gene_6753	g505	g499	g486	g315	g505	g560	g298	g385;g527	g182
406	hypothetical protein	11	g272;g322	gene_7667	g507	g501	g484	g313	g503	g558	g300	g383;g529	g180
407	hypothetical protein	11	g273;g323	gene_3537	g508	g502	g483	g312	g502	g557	g301	g382;g530	g179
408	hypothetical protein	11	g274;g324	gene_48	g509	g503	g482	g311	g501	g556	g302	g381;g531	g178
409	Calreticulin family-domain containing protein	11	g3280	gene_2614	g9051	g1078;g8931	g8917	g8981	g8982	g8976	g1002;g8661	g8911	g748
410	hypothetical protein	11	g2534	gene_184	g2920	g1091;g1092	g2989	g3035	g1490	g1527;g1528	g1062	g3158	g1068
411	Nuf2 family-domain containing protein	11	g9233	gene_1531	g4376;g4375	g1378;g5807	g4627	g5946	g6374	g5894	g4719	g4706	g4599
412	Radial spoke 3	11	g1063	gene_5834	g2184	g2225;g2226	g2089	g2460;g2461	g1342	g2091	g1904	g2449	g6954
413	hypothetical protein	10	g2119;g9189	gene_1503;gene_5324	g9824	g2616	g3088	g1925	g3256	g3164		g2526	g2495;g9689
414		10	g8459		g7735;g2526	g2871	g7552	g3159;g6127	g7609	g7543	g6191	g3043	g7613;g2259
415	Armadillo-type fold	11	g2660	gene_5813	g6329	g2931	g3355	g2514	g2913	g2880	g9622	g2814;g2815	g2884;g2885
416	hypothetical protein	9	g8245	gene_3383	g8454;g8694	g4215;g6865	g5077;g6607	g7508	g5082;g6910	g6993		g5039
417	hypothetical protein	11	g4194	gene_4596	g4844	g4847;g4848	g4967	g5029	g5110	g5092;g5093	g2486	g1815	g4873
418	Protein kinase-like domain-containing protein	11	g266;g316	gene_8403	g501	g495	g490	g319	g509	g564	g294	g389;g523	g186
419	Cation/H+ exchanger	11	g4503	gene_2972	g9299;g9298	g4957	g5453	g9201;g9200	g5127	g6657	g5592	g7236	g6278
420	hypothetical protein	11	g4759	gene_8420	g5070	g5173	g5275	g5371	g5394	g5069;g1737	g6309;g6357	g5321	g4223
421	hypothetical protein	9	g5407	gene_129;gene_7319	g6266	g6009;g6010	g6105;g6104			g7391	g5925	g6149;g6148	g6021
422		9	g8348		g4130;g4132	g6059;g9061	g6901	g6692	g5994	g3359;g3357	g8775	g3536;g3534
423	hypothetical protein	11	g5777	gene_2888	g6498;g6499	g6181	g6384	g6015	g6453	g6532	g6264;g6265	g6349	g6232
424	Glycoside hydrolase superfamily	11	g5524;g5525	gene_2791	g6988	g6459	g6631	g6198	g6695	g6757;g6758	g6591	g6655	g5678
425	hypothetical protein	10	g7854	gene_2864	g6901	g6624	g7808;g9762	g9804	g8397	g6942	g6723;g9830		g8041;g8414
426	hypothetical protein	11	g6484	gene_3357	g4139;g4144	g6894	g7469	g7563	g4620;g4625	g7617	g8052	g7292	g8754
427	hypothetical protein	11	g9805	gene_6145	g7885;g9936	g7029;g9655	g9699	g5431	g9708	g9723	g9518	g5447	g9924
428	CNH domain-domain containing protein	11	g826	gene_2904	g793	g806	g973	g1826;g3234	g931;g1976	g1895	g766	g1063	g1155
429	hypothetical protein	11	g8657;g8658	gene_7688	g8333;g8332	g8155	g8775	g8115	g8835	g8775	g8829	g8766	g8896
430	lysyl-tRNA synthetase	10	g2092	gene_810	g8925;g8924	g8776	g8711	g8816;g8815	g80;g79	g9338	g8702		g654
431	hypothetical protein	11	g9777	gene_954	g9204	g8945	g9079	g9035	g9101	g9099	g8935;g8198	g9040	g9177;g9678
432	hypothetical protein	11	g9267	gene_7649	g9497;g7334	g9339	g9344	g7304	g9358	g7406	g7130	g9417	g9800;g7196
433	hypothetical protein	10	g8996	gene_2261;gene_7250	g2720	g9647	g9695;g6681	g2822		g3016	g9741;g2774	g5598	g3031
434	hypothetical protein	9	g8196	gene_6866;gene_5581	g7752;g8557		g7712;g8427		g6272	g6370	g7755;g8479	g6200	g5445
435	hypothetical protein	9	g6171;g8892	gene_7486;gene_6460	g8169	g3590	g7477	g3710;g9331	g3921	g6291			g3609
436	hsp83-like protein	11	g3421	gene_1055	g3838	g3576	g4056	g4069	g3155	g2705;g2707	g3525	g4272	g4181
437		10	g1989		g3771	g3283	g771	g5598	g2867	g3846;g3876	g3397	g3902;g3917	g2780
438		10	g1992		g3774	g3280	g774	g5601	g2864	g3849;g3873	g3394	g3905;g3914	g2783
439	FtsJ-like methyltransferase	11	g2333	gene_7628	g2086	g2144	g2471	g2396	g3227	g4330;g4332	g2161	g2362	g1754
440	Peptidyl-tRNA hydrolase	11	g5806	gene_4468	g322	g6272	g1214	g1127	g6566	g6462;g663	g6066	g6544	g6587
441	hypothetical protein	11	g5808	gene_5980	g320	g6270	g1216	g1125	g6568	g6464;g665	g6064	g6546	g6585
442	hypothetical protein	11	g5810	gene_7000	g318	g6268	g1218	g1123	g6570	g6466;g667	g6062	g6548	g6583
443	Serpin domain-containing protein	11	g5811	gene_2533	g317	g6267	g1219	g1122	g6571	g6467;g668	g6061	g6549	g6582
444	DNA polymerase family A-domain containing protein	11	g134	gene_2130;gene_4948	g1325	g355	g435	g9410	g435	g462	g212	g367	g3354
445	Glutamate/Leucine/Phenylalanine/Valine dehydrogenase-domain containing protein	11	g513	gene_1965;gene_120	g221	g414	g35	g666	g36	g35	g778	g301	g1674
446	serine/threonine-protein phosphatase 2B catalytic subunit	11	g5629	gene_6377;gene_4950	g6392	g6062	g6246	g6278	g6310	g6398	g6078	g6246	g6112
447	Protein kinase-like domain-containing protein	11	g384	gene_2349;gene_5981	g678	g223	g180	g30	g241	g310	g107	g106	g28
448	hypothetical protein	11	g8208	gene_2677;gene_8201	g8691	g6862	g6604	g7511	g6907	g6990	g8590	g8730	g9807
449	actin-related protein	11	g5102	gene_7326;gene_6650	g5879	g5725	g5829	g5815	g5874	g5836	g5534	g5785	g5717
450	Cytochrome P450	11	g3532	gene_882;gene_382	g4499	g4390	g4318	g4567	g4192	g4135	g3572	g6703	g4717
451	hypothetical protein	11	g5071	gene_7288;gene_40	g5515	g5557	g5658	g5674	g5604	g5732	g7630	g5767	g5689
452	hypothetical protein	11	g5864	gene_6038;gene_4728	g5041	g4395	g5036	g4442	g4414	g5032	g4866	g5001	g3381
453	Peptidase S8/S53 domain-containing protein	11	g4227	gene_5853;gene_1183	g4876	g4645	g4786	g7299	g4789	g4717	g4562	g4234	g4613
454	hypothetical protein	11	g7152	gene_2319;gene_1086	g7446	g7539	g7445	g7903	g7797	g7924	g7372	g7730	g5077
455	Magnesium transporter NIPA-domain containing protein	11	g4047	gene_1798;gene_998	g4784	g4860	g5045	g5227	g5074	g4981	g4835	g5070	g4984
456		10	g6483		g4138;g4143	g6893	g7468	g7564	g4619;g4624	g7618	g8051	g7293	g8755
457		10	g6485		g4140;g4145	g6895	g7470	g7562	g4621;g4626	g7616	g8053	g7291	g8753
458		10	g6486		g4141;g4146	g6896	g7471	g7561	g4622;g4627	g7615	g8054	g7290	g8752
459	PMCA-type calcium-translocating P-type ATPase	7	g3950;g4632;g3951	gene_6356	g4556;g5525;g4557	g4446				g4579	g4453		g4540;g5468
460	Nitrogen permease regulator 2-domain containing protein	11	g736	gene_4220	g160	g602	g1959	g930	g2380	g525	g41	g3754	g1818;g1822
461	hypothetical protein	11	g735	gene_4745	g161	g603	g1958	g929	g2379	g524	g40	g3755	g1819;g1823
462	hypothetical protein	11	g734	gene_3449	g162	g604	g1957	g928	g2378	g523	g39	g3756	g1820;g1824
463	galactokinase	11	g4615	gene_6680	g5536	g5417	g5571	g2644	g812	g858	g2501	g5583	g2528;g7760
464	Domain of unkown function (DUF1775)-domain containing protein	11	g5156	gene_4149	g8356	g5690	g5769	g8308	g8272	g5940	g5574	g8256	g3564;g3565
465	Protein phosphatase 2C (PP2C)-like domain-containing protein	11	g4941	gene_4450	g1103	g1174	g1436	g2097	g1582	g7365	g1144	g1524	g7541;g7615
466	hypothetical protein	11	g4942	gene_6325	g1104	g1175	g1437	g2098	g1583	g7366	g1145	g1523	g7542;g7616
467	methionine aminopeptidase 2	11	g4944	gene_2346	g1106	g1177	g1439	g2100	g1585	g7368	g1147	g1521	g7544;g7618
468	hypothetical protein	11	g4947	gene_7870	g1109	g1180	g1442	g2103	g1588	g7371	g1150	g1518	g7547;g7621
469	arsenical-resistance protein ACR3	11	g9631	gene_6696	g9760	g9585	g9642	g9397	g9647	g9356	g9692	g9596	g8347;g8351
470	HAD hydrolase, family IE	11	g9630	gene_4958	g9761	g9584	g9641	g9396	g9648	g9355	g9693	g9595	g8348;g8352
471	hypothetical protein	11	g8604	gene_7282	g8944	g9673	g9518	g9521	g8847	g7593	g9705	g7637	g8427;g8509
472	Dtdp-glucose 4,6-dehydratase	11	g8603	gene_8129	g8943	g9674	g9517	g9520	g8846	g7592	g9704	g7638	g8428;g8508
473	hypothetical protein	11	g4099	gene_7923	g6121	g634	g6224	g898	g6078	g4117	g10	g6205	g8582;g8798
474	Peptide Chain Release Factor eRF1/aRF1	11	g9546	gene_174	g9720	g9544	g1580;g1588	g4663	g4600	g9597	g4457	g4676	g9675
475	Putative serine esterase (DUF676)-domain containing protein	11	g9545	gene_522	g9719	g9545	g1581;g1589	g4662	g4599	g9596	g4456	g4675	g9674
476	AP complex, mu/sigma subunit	11	g8568	gene_3469	g8911	g7221	g1586;g1594	g6709	g7501	g8847	g5900	g6140	g8878
477	Cys/Met metabolism PLP-dependent enzyme-domain containing protein	11	g7287	gene_131	g5586	g7493	g3409;g3416	g7250	g7234	g5617	g7171	g5151	g6623
478	hypothetical protein	11	g7286	gene_6505	g5585	g7494	g3410;g3417	g7251	g7235	g5618	g7172	g5152	g6622
479		10	g229;g279		g9274	g458	g527	g356	g546	g601	g257	g426;g486	g223
480	UAA transporter	11	g2290;g6479	gene_4487	g7283	g6889	g7056	g7128	g7176	g892	g5974	g7150	g7520
481	hypothetical protein	11	g2291;g6480	gene_36	g7282	g6888	g7055	g7127	g7177	g893	g5973	g7149	g7519
482	Actin family	11	g2292;g6481	gene_2882	g7281	g6887	g7054	g7126	g7178	g894	g5972	g7148	g7518
483		10	g238;g288		g473	g467	g518	g347	g537	g592	g266	g417;g495	g214
484		10	g239;g289		g474	g468	g517	g346	g536	g591	g267	g416;g496	g213
485		10	g241;g291		g476	g470	g515	g344	g534	g589	g269	g414;g498	g211
486		10	g251;g301		g486	g480	g504	g333	g523	g578	g279	g403;g508	g200
487		10	g253;g303		g488	g482	g502	g331	g521	g576	g281	g401;g510	g198
488		10	g257;g307		g492	g486	g498	g327	g517	g572	g285	g397;g514	g194
489		10	g259;g309		g494	g488	g496	g325	g515	g570	g287	g395;g516	g192
490		10	g271;g321		g506	g500	g485	g314	g504	g559	g299	g384;g528	g181
491	hypothetical protein	11	g3509;g3516	gene_5031	g7585	g8809	g8550	g4698	g4751	g5545	g5375	g5648	g5518
492	hypothetical protein	11	g3510;g3517	gene_441	g7584	g8810	g8551	g4699	g4752	g5544	g5374	g5647	g5519
493	hypothetical protein	11	g3511;g3518	gene_1646	g7583	g8811	g8552	g4700	g4753	g5543	g5373	g5646	g5520
494	hypothetical protein	11	g4964;g4968	gene_8331	g9319	g7384	g9132	g8060	g9198	g8866	g7824	g7957	g9836
495	hypothetical protein	11	g4965;g4969	gene_6469	g9318	g7385	g9133	g8059	g9197	g8865	g7825	g7956	g9837
496	NAD(P)-dependent alcohol dehydrogenase	11	g4966;g4970	gene_1822	g9317	g7386	g9134	g8058	g9196	g8864	g7826	g7955	g9883
497	hypothetical protein	11	g9007	gene_5652	g1139	g193	g818	g190	g336	g1267	g620;g9152	g874	g275
498	Tim17/Tim22/Tim23/Pmp24 family-domain-containing protein	11	g9008	gene_7925	g1140	g194	g819	g191	g337	g1266	g621;g9151	g875	g274
499	hypothetical protein	11	g9009	gene_933	g1141	g195	g820	g192	g338	g1265	g622;g9150	g876	g273
500	hypothetical protein	11	g7666	gene_6073	g9951	g8694	g9816	g8507	g8758	g9871	g8861	g5563;g5568	g9934
501	hypothetical protein	11	g7665	gene_4108	g9950	g8693	g9815	g8506	g8757	g9870	g8862	g5564;g5569	g9933
502	ubiquitin-60S ribosomal protein L40 fusion protein XP_002174077.1 ubiquitin-60S ribosomal protein L40 fusion protein XP_002175095.1 ubiquitin-60S ribosomal protein L40 fusion protein XP_004446138.1 polyubiquitin EFW14849.1 ubiquitin KMM70517.1 60S ribosomal protein L40 EEB06322.1 ribosomal-ubiquitin fusion protein Ubi1 EEB07784.1 ribosomal-ubiquitin fusion protein Ubi1 EEB08802.1 ribosomal-ubiqui…	11	g8930	gene_4772	g9252	g2097	g2424	g9075	g1407	g9311	g2136;g9341	g9086	g2083
503	hypothetical protein	11	g3999;g3998	gene_616	g2798	g2108	g2435	g2945	g1418	g2556	g2147	g3000	g2094
504	hypothetical protein	11	g1693	gene_6835	g371	g30	g384	g372	g460	g180	g320	g173;g174	g149
505		9	g7606		g3271;g9289	g3080;g9540	g9465	g9195		g2979	g3445;g9507	g3577	g3205
506	hypothetical protein	11	g5672	gene_4861	g6416	g3487	g3987	g6299	g6335;g9035	g3781	g6128	g6252	g6175
507	hypothetical protein	11	g3424	gene_2513	g3841	g3573	g4053;g5140	g4072	g3152	g2710	g3522	g4275	g4178
508	Mg2+ transporter protein	11	g3721;g8977	gene_3465	g4238	g3951	g4106	g4255	g4390	g4093	g4185	g4476	g8663
509	FtsJ-like methyltransferase-domain containing protein	11	g4476	gene_6363;gene_1259	g5633	g4685	g4989	g5112	g5178	g5873	g5018	g5429	g9114
510	hypothetical protein	11	g5245	gene_1166	g512;g9433	g5042	g332	g4610	g4680	g811	g501	g4763	g9922
511	hypothetical protein	11	g4732	gene_8096	g5209	g5118	g5334	g5247	g5352	g5216	g5108	g5289	g1319;g9237
512	hypothetical protein	11	g4534	gene_151	g6923	g5372	g5541	g5546	g3084	g5511	g6823	g5552	g1272;g1271
513	oxidoreductase KNC96235.1 oxidoreductase	11	g7063	gene_6952;gene_362	g6860	g5399	g6721	g6767	g5053	g6858	g4850	g5490	g5481
514		10	g7869		g3480	g5511;g8187	g3582	g4136;g9760	g4958	g4843	g3162	g4291	g3253
515	hypothetical protein	11	g7876;g9701	gene_7837	g6471	g6155	g9135	g6366	g6411	g6483	g5748	g6865	g6220
516	hypothetical protein	11	g4104	gene_573	g8465	g629	g6229	g903;g904	g7805	g4122	g15	g6210	g8533
517	hypothetical protein	11	g2576	gene_7193	g2543	g6356	g3018	g3058	g3344	g2792	g2623	g3186	g3050;g9296
518	hypothetical protein	11	g7344	gene_6922	g7900	g6416	g7720	g7748	g7675	g7866	g7746	g7672	g7729;g7673
519	hypothetical protein	9	g9106;g9060	gene_7735;gene_5403	g7373	g6419	g9375			g6828;g7199	g6140	g7185	g5266
520	hypothetical protein	11	g6291	gene_4750	g7238;g9716	g6729	g7074	g7011	g7085	g7971	g945	g1246	g6243
521	hypothetical protein	11	g6866	gene_6351	g7402	g7129	g7375	g7384	g7359;g9861	g7357	g7504	g7245	g3421
522	hypothetical protein	9	g1890	gene_7964	g1911;g1912		g2218	g2193	g2507;g2508	g2218	g2387;g2388		g1722
523	hypothetical protein	11	g7402	gene_2984	g7983	g7634	g7562;g7563	g7869	g7826	g7947	g7847	g7793	g7830
524	P-loop containing nucleoside triphosphate hydrolase protein	9	g8948;g4571	gene_5147	g9210	g7759	g9062	g9117;g5177			g9124	g9048	g6261;g8565
525	Glycosyl hydrolase family 14-domain containing protein	10		gene_5549	g6767	g8102	g8192	g8211	g8199;g8809	g8266	g8201;g8792	g8190	g1262
526	hypothetical protein	11	g8436	gene_4515	g5698	g8250	g5669	g5680	g8028	g6556;g6237	g5648	g8306	g8139
527	hypothetical protein	11	g532	gene_1226	g240	g866	g54	g5452	g2731;g55	g54	g4664	g320	g514
528	hypothetical protein	11	g8824	gene_3702	g9090	g8981	g8936	g8978	g9020	g9013	g9021;g8136	g8930	g9105
529	Putative serine esterase (DUF676)-domain containing protein	11	g5157;g5158	gene_8389	g9535	g9331	g7936	g9418	g9380	g9416	g9381	g7923	g9467
530	hypothetical protein	11	g9405	gene_7985	g9792	g9484;g9485	g9669	g9225	g9467	g9678	g9364	g9262	g9066
531	hypothetical protein	11	g9593	gene_1941;gene_4869	g9757	g9581	g9638	g9652	g9645	g9632	g9690	g9246	g6790
532	Peptidase S8/S53 domain-containing protein	11	g5314	gene_5938;gene_5582	g9895	g9637	g6009	g4428	g9778	g9814	g9786	g9658	g9805
533	hypothetical protein	9		gene_1537	g8391;g8392		g8279;g8280	g8787	g8797	g8528	g8770	g8285;g8286	g7277
534	Nucleoside phosphorylase domain-containing protein	7		gene_991	g947;g948	g956;g957	g1232;g1233	g2675		g1308;g1309			g6378
535	hypothetical protein	10	g4731	gene_1424		g9781	g9829	g2337;g2339	g4166	g9890	g9906	g4060	g9929
536		8	g8488;g9540		g2052	g8649		g2466;g9913	g9788	g2273		g2332	g5417;g9632
537		10	g2334		g2085	g2143	g2470	g2397	g3228	g4331;g4333	g2160	g2363	g1755
538		10	g5804		g324	g6274	g1212	g1129	g6564	g6460;g661	g6068	g6542	g6589
539		10	g5805		g323	g6273	g1213	g1128	g6565	g6461;g662	g6067	g6543	g6588
540		10	g5807		g321	g6271	g1215	g1126	g6567	g6463;g664	g6065	g6545	g6586
541		10	g5809		g319	g6269	g1217	g1124	g6569	g6465;g666	g6063	g6547	g6584
542	putative methyltransferase	10	g5813	gene_974	g315	g6266	g1221	g1121	g6572	g6469;g670	g6059	g6551
543	hypothetical protein	7	g7119;g9188	gene_7312	g7557;g9825	g7232		g7260		g7642;g9727			g7576;g9690
544	hypothetical protein	11	g7764	gene_8048	g8316	g8087	g3402	g8215	g8971	g8254	g8196	g5144	g9624
545	Protein kinase-like domain-containing protein	11	g1628	gene_1318	g1591	g1787	g1975	g2043	g2178	g1975	g2059	g1957	g2173
546	Protein kinase-like domain-containing protein	10	g2097	gene_4183;gene_3328	g9570	g9354	g9390	g1903		g9557	g9417	g2504	g2517
547	hypothetical protein	11	g7867	gene_6882	g7277	g7458	g8627	g8858	g7561	g9460	g7083	g7114	g7163
548	hypothetical protein	9	g2758	gene_1818	g9141;g9374	g3042;g9087	g7106	g3400	g6533		g3030	g3523
549		10	g1794		g2374	g8611	g2528	g1745	g2407	g1826	g2410	g5509	g1958;g8022
550		10	g4943		g1105	g1176	g1438	g2099	g1584	g7367	g1146	g1522	g7543;g7617
551		10	g4945		g1107	g1178	g1440	g2101	g1586	g7369	g1148	g1520	g7545;g7619
552		10	g4946		g1108	g1179	g1441	g2102	g1587	g7370	g1149	g1519	g7546;g7620
553		10	g7085		g7738	g7958	g7018	g7866	g993	g7695	g6980	g1081	g7654;g7998
554		10	g7084		g7739	g7959	g7019	g7865	g994	g7694	g6981	g1080	g7655;g7997
555		10	g7185		g8132	g9329	g7549	g9618	g9461	g7595	g9677	g7635	g8425;g8511
556	Ankyrin repeat-containing domain protein	10	g9556	gene_2572	g9738	g9693	g9618	g9622	g9627	g9757	g9666		g9023;g9550
557		8	g2256;g9722;g8850		g4512	g2518;g9514	g8088		g3170	g3020	g4083	g8653
558		10	g246;g296		g481	g475	g509	g338	g528	g583	g274	g503	g205
559		10	g3512;g3519		g7582	g8812	g8553	g4701	g4754	g5542	g5372	g5645	g5521
560		9	g8814;g9568		g9019	g8914	g8882	g8931	g8948	g8873	g8577;g9656	g8368
561		10	g8006		g8479	g8282	g8328	g8382	g8376;g9590	g8429	g8380	g8355	g8433
562		10	g9140		g9386	g9227	g9209	g9298	g9261	g9278	g9288	g7706;g9131	g2099
563		10	g9139		g9385	g9226	g9208	g9297	g9260	g9277	g9287	g7707;g9130	g2100
564	hypothetical protein	10	g9594	gene_5964	g9756	g9582	g9639	g9653	g9646	g9631	g9691	g9244;g9245
565	hypothetical protein	11	g578	gene_1758	g2306	g1003	g547	g1038	g1257	g1386	g2542	g896	g899
566	hypothetical protein	11	g577	gene_1027	g2305	g1004	g548	g1037	g1256	g1385	g2541	g897	g900
567	histone chaperone asf1	11	g576	gene_4374	g2304	g1005	g549	g1036	g1255	g1384	g2540	g898	g901
568	hypothetical protein	11	g574	gene_4972	g2302	g1007	g551	g1034	g1253	g1382	g2538	g900	g903
569	hypothetical protein	11	g572	gene_7686	g2300	g1009	g553	g1032	g1251	g1380	g2536	g902	g905
570	hypothetical protein	11	g569	gene_5487	g2297	g1012	g556	g1029	g1248	g1377	g2533	g905	g908
571	hypothetical protein	11	g563	gene_4052	g2291	g1018	g562	g1023	g1242	g1371	g5671	g911	g914
572	Translation protein SH3-like domain-containing protein	11	g562	gene_5181	g2290	g1019	g563	g1022	g1241	g1370	g5672	g912	g915
573	P-loop containing nucleoside triphosphate hydrolase protein	11	g35	gene_5242	g35	g102	g109	g227	g180	g118	g485	g33	g378
574	IPP transferase-domain containing protein	11	g560	gene_2516	g2288	g1021	g565	g1020	g1239	g1368	g5674	g914	g917
575	gamma-tubulin complex component protein	11	g559	gene_2128	g2287	g1022	g566	g1019	g1238	g1367	g5675	g915	g918
576	hypothetical protein	11	g557	gene_7205	g2285	g1024	g568	g1017	g1236	g1365	g5677	g917	g920
577	Glyoxal oxidase N-terminus-domain containing protein	11	g556	gene_6075	g2284	g1025	g569	g1016	g1235	g1364	g5678	g918	g921
578	FAD dependent oxidoreductase-domain containing protein	11	g1127	gene_727	g3064	g1028	g1296	g1288	g1338	g3105	g1593	g1366	g1008
579	hypothetical protein	11	g1125	gene_7627	g3066	g1030	g1298	g1290	g1336	g3107	g1591	g1368	g1010
580	hypothetical protein	11	g1121	gene_263	g3070	g1034	g1302	g1294	g1332	g3111	g1587	g1372	g1014
581	RNA polymerase	11	g1111	gene_6096	g3080	g1044	g1312	g1304	g1322	g3121	g1577	g1382	g1024
582	hypothetical protein	11	g1108	gene_3536	g5121	g1047	g1315	g1307	g1319	g5695	g1574	g1385	g1027
583	Beta-lactamase-like protein	11	g1107	gene_5551	g5122	g1048	g1316	g1308	g1318	g5696	g1573	g1386	g1028
584	Pep3/Vps18/deep orange family-domain containing protein	11	g1105	gene_2010	g5124	g1050	g1318	g1310	g1316	g5698	g1571	g1388	g1030
585	Complex I intermediate-associated protein 30 (CIA30)-domain containing protein	11	g1100	gene_4332	g5129	g1055	g1323	g1315	g1311	g5703	g8230	g1393	g1035
586	hypothetical protein	11	g1098	gene_5627	g5131	g1057	g1325	g1317	g1309	g5705	g8232	g1395	g1037
587	hypothetical protein	11	g201	gene_5961	g1040	g1062	g1351	g1375	g1400	g1497	g986	g1454	g732
588	Major facilitator superfamily domain-containing protein	11	g200	gene_1450	g1039	g1063	g1350	g1374	g1399	g1496	g987	g1453	g733
589	hypothetical protein	11	g199	gene_7068	g1038	g1064	g1349	g1373	g1398	g1495	g988	g1452	g734
590	DNA photolyase, FAD-binding/Cryptochrome	11	g197	gene_3649	g1036	g1066	g1347	g1371	g1396	g1493	g990	g1450	g736
591	WD40-repeat-containing domain protein	11	g196	gene_4626	g1035	g1067	g1346	g1370	g1395	g1492	g991	g1449	g737
592	NUDIX hydrolase domain-like protein	11	g40	gene_4111	g30	g107	g104	g222	g175	g113	g490	g38	g383
593	Lon protease (S16) C-terminal proteolytic domain-domain containing protein	11	g193	gene_7029	g1032	g1070	g1343	g1367	g1392	g1489	g994	g1446	g740
594	Periplasmic binding protein-like I	11	g186	gene_72	g1025	g1077	g1336	g1360	g1385	g1482	g1001	g1439	g747
595	Nucleotide-diphospho-sugar transferase	11	g184	gene_2158	g1023	g1079	g1334	g1358	g1383	g1480	g1003	g1437	g749
596	Putative methyltransferase-domain containing protein	11	g41	gene_6571	g29	g108	g103	g221	g174	g112	g491	g39	g384
597	hypothetical protein	11	g183	gene_8042	g1022	g1080	g1333	g1357	g1382	g1479	g1004	g1436	g750
598	Uncharacterised protein family UPF0061	11	g2539	gene_4087	g2925	g1088	g2994	g3040	g1495	g1524	g1067	g3163	g1073
599	putative 40s ribosomal protein s20	11	g42	gene_5884	g28	g109	g102	g220	g173	g111	g492	g40	g385
600	CBF/Mak21 family-domain containing protein	11	g2531	gene_8365	g2917	g1095	g2986	g3032	g1487	g1531	g1059	g3155	g1065
601	Septin-domain containing protein	11	g2530	gene_3902	g2916	g1096	g2985	g3031	g1486	g1532	g1058	g3154	g1064
602	Mitochondrial small ribosomal subunit Rsm22-domain containing protein	11	g2529	gene_5766	g2915	g1097	g2984	g3030	g1485	g1533	g1057	g3153	g1063
603	Histidine kinase-like ATPase, C-terminal domain-containing protein	11	g1674	gene_7169	g5468	g11	g5492	g5485	g5557	g161	g5290	g191	g130
604	hypothetical protein	11	g2525	gene_1740	g2911	g1101	g2980	g3026	g1481	g1537	g1053	g3149	g1059
605	TPR-like protein	11	g2524	gene_3835	g2910	g1102	g2979	g3025	g1480	g1538	g1052	g3148	g1058
606	Regulator of chromosome condensation 1/beta-lactamase-inhibitor protein II	11	g2523	gene_5550	g2909	g1103	g2978	g3024	g1479	g1539	g1051	g3147	g1057
607	PXA domain-domain containing protein	11	g2522	gene_7452	g2908	g1104	g2977	g3023	g1478	g1540	g1050	g3146	g1056
608	hypothetical protein	11	g2520	gene_5350	g2906	g1106	g2975	g3021	g1476	g1542	g1048	g3144	g1054
609	Fructose-1,6-bisphosphatase class 1/Sedoheputulose-1,7-bisphosphatase	11	g2519	gene_7464	g2905	g1107	g2974	g3020	g1475	g1543	g1047	g3143	g1053
610	proliferating cell nuclear antigen	11	g2517	gene_6553	g2903	g1109	g2972	g3018	g1473	g1545	g1045	g3141	g1051
611	MCM2/3/5 family-domain containing protein	11	g2516	gene_5249	g2902	g1110	g2971	g3017	g1472	g1546	g1044	g3140	g1050
612	Beta-lactamase-like protein	11	g5207	gene_676	g5912	g1112	g5846	g5866	g1470	g1548	g1042	g5870	g1048
613	WD40-repeat-containing domain protein	11	g5205	gene_8286	g5910	g1114	g5844	g5864	g1468	g1550	g1040	g5868	g1046
614	Signal peptide peptidase-domain containing protein	11	g5204	gene_7365	g5909	g1115	g5843	g5863	g1467	g1551	g1039	g5867	g1045
615	Ion transport protein-domain containing protein	11	g5203	gene_3771	g5908	g1116	g5842	g5862	g1466	g1552	g1038	g5866	g1044
616	Cwf15/Cwc15 cell cycle control protein-domain containing protein	11	g5201	gene_4163	g5906	g1118	g5840	g5860	g1464	g1554	g1036	g5864	g1042
617	Heat shock protein 70 family	11	g5200	gene_8442	g5905	g1119	g5839	g5859	g1463	g1555	g1035	g5863	g1041
618	EF-hand	11	g5199	gene_3890	g5904	g1120	g5838	g5858	g1462	g1556	g1034	g5862	g1040
619	Snf7-domain containing protein	11	g5198	gene_8527	g5903	g1121	g5837	g5857	g1461	g1557	g1033	g5861	g1039
620	Sister chromatid cohesion protein Dcc1	11	g1197	gene_7773	g870	g1123	g1058	g1240	g1222	g2688	g1345	g1123	g713
621	S-adenosyl-L-methionine-dependent methyltransferase	11	g1198	gene_4260	g871	g1124	g1056	g1238	g1220	g2686	g1343	g1124	g711
622	Ribosomal protein L17	11	g1200	gene_1674	g873	g1126	g1054	g1236	g1218	g2684	g1341	g1126	g709
623	hypothetical protein	11	g1201	gene_2226	g874	g1127	g1053	g1235	g1217	g2683	g1340	g1127	g708
624	hypothetical protein	11	g1203	gene_846	g876	g1129	g1051	g1233	g1215	g2681	g1338	g1129	g706
625	hypothetical protein	11	g1207	gene_2947	g880	g1133	g1047	g1229	g1211	g2677	g1334	g1133	g702
626	NLI interacting factor	11	g1208	gene_3507	g881	g1134	g1046	g1228	g1210	g2676	g1333	g1134	g701
627	hypothetical protein	11	g1212	gene_8330	g885	g1138	g1042	g1224	g1206	g2672	g7602	g1138	g697
628	Meiotic cell cortex C-terminal pleckstrin homology-domain containing protein	11	g9227	gene_1467	g886	g1139	g1041	g1223	g1205	g2671	g7601	g1139	g696
629	Peptidase M18	11	g5376	gene_5423	g5579	g1140	g6063	g6053	g5869	g5602	g5804	g6496	g5543
630	hypothetical protein	11	g5374	gene_4215	g5577	g1142	g6061	g6055	g5867	g5604	g5802	g6494	g5545
631	zinc-ribbon domain-containing protein	11	g5373	gene_84	g5576	g1143	g6060	g6056	g5866	g5605	g5801	g6493	g5546
632	hypothetical protein	11	g5370	gene_7448	g5573	g1146	g6057	g6059	g5863	g5608	g5798	g6490	g5549
633	hypothetical protein	11	g5369	gene_2970	g5572	g1147	g6056	g6060	g5862	g5609	g5797	g6489	g5550
634	Grx4 family monothiol glutaredoxin	11	g5367	gene_3069	g5570	g1149	g6054	g6062	g5860	g5611	g5795	g6487	g5552
635	hypothetical protein	11	g48	gene_5124	g23	g115	g97	g215	g168	g106	g498	g46	g391
636	hypothetical protein	11	g9345	gene_4028	g1082	g1153	g1415	g8081	g1561	g2318	g1123	g1546	g2216
637	hypothetical protein	11	g9344	gene_5105	g1083	g1154	g1416	g8080	g1562	g2319	g1124	g1545	g2217
638	hypothetical protein	11	g3233	gene_3913	g1085	g1156	g1418	g8078	g1564	g2321	g1126	g1543	g2219
639	hypothetical protein	11	g3235	gene_442	g1087	g1158	g1420	g8076	g1566	g2323	g1128	g1541	g2221
640	hypothetical protein	11	g3236	gene_1898	g1088	g1159	g1421	g2082	g1567	g2324	g1129	g1540	g2222
641	Alpha/Beta hydrolase fold	11	g3237	gene_5678	g1089	g1160	g1422	g2083	g1568	g2325	g1130	g1539	g2223
642	PLP-dependent transferase	11	g3238	gene_3841	g1090	g1161	g1423	g2084	g1569	g2326	g1131	g1538	g2224
643	biotin synthase	11	g3239	gene_5765	g1091	g1162	g1424	g2085	g1570	g2327	g1132	g1536	g2225
644	PLP-dependent transferase	11	g3240	gene_2233	g1092	g1163	g1425	g2086	g1571	g2328	g1133	g1535	g2226
645	Glycosyl transferase family group 2-domain containing protein	11	g3241	gene_3492	g1093	g1164	g1426	g2087	g1572	g2329	g1134	g1534	g2227
646	Adaptin N terminal region-domain containing protein	11	g3243	gene_6369	g1095	g1166	g1428	g2089	g1574	g2331	g1136	g1532	g2229
647	Protein of unknown function (DUF663)-domain containing protein	11	g3244	gene_5165	g1096	g1167	g1429	g2090	g1575	g2332	g1137	g1531	g2230
648	coatomer subunit alpha	11	g3245	gene_713	g1097	g1168	g1430	g2091	g1576	g2333	g1138	g1530	g2231
649	hypothetical protein	11	g4936	gene_8369	g1098	g1169	g1431	g2092	g1577	g2334	g1139	g1529	g2232
650	hypothetical protein	11	g4938	gene_2591	g1100	g1171	g1433	g2094	g1579	g2336	g1141	g1527	g2234
651	hypothetical protein	11	g1152	gene_3184	g1046	g1184	g1379	g4481	g1531	g1592	g4657	g1514	g4339
652	Transmembrane amino acid transporter protein-domain containing protein	11	g1153	gene_3788	g1047	g1185	g1380	g4482	g1530	g1591	g4656	g1513	g4338
653	RNA polymerase II-associated	11	g1154	gene_5224	g1048	g1186	g1381	g4483	g1529	g1590	g4655	g1512	g4337
654	Exocyst complex subunit Sec15-like-domain containing protein	11	g52	gene_4915	g18	g119	g92	g210	g163	g101	g3407	g50	g395
655	Transcriptional regulator TACO1-like protein	11	g1160	gene_5398	g1054	g1192	g1387	g4489	g1523	g1584	g4649	g1506	g4333
656	Sulfate transporter N-terminal domain with GLY motif-domain containing protein	11	g1163	gene_4269	g1057	g1195	g1390	g4492	g1520	g1581	g4646	g1503	g4330
657	hypothetical protein	11	g1164	gene_6310	g1058	g1196	g1391	g4493	g1519	g1580	g4645	g1502	g4329
658	Alg9-like mannosyltransferase family-domain containing protein	11	g1675	gene_8405	g5469	g12	g5493	g5486	g5558	g162	g5291	g190	g131
659	Mitochondrial ribosomal protein S25-domain containing protein	11	g1168	gene_5413	g1062	g1200	g1395	g3808	g1515	g1576	g3662	g1498	g4283
660	hypothetical protein	11	g1169	gene_2282	g1063	g1201	g1396	g3809	g1514	g1575	g3663	g1497	g4284
661	hypothetical protein	11	g1170	gene_6390	g1064	g1202	g1397	g3810	g1513	g1574	g3664	g1496	g4285
662	BCS1 N terminal-domain containing protein	11	g1174	gene_3236	g1068	g1206	g1401	g3814	g1509	g1570	g3668	g1492	g4289
663	Protein kinase-like domain-containing protein	11	g1175	gene_4449	g1069	g1207	g1402	g3815	g1508	g1569	g3669	g1491	g4290
664	hypothetical protein	11	g1176	gene_18	g1070	g1208	g1403	g3816	g1507	g1568	g3670	g1490	g4291
665	hypothetical protein	11	g1177	gene_481	g1071	g1209	g1404	g3817	g1506	g1567	g3671	g1489	g4292
666	N2,N2-dimethylguanosine tRNA methyltransferase	11	g1180	gene_5590	g1074	g1212	g1407	g3820	g1503	g1564	g3674	g1486	g4295
667	hypothetical protein	11	g1181	gene_4724	g1075	g1213	g1408	g3821	g1502	g1563	g3675	g1485	g4296
668	Raptor N-terminal CASPase like domain-domain containing protein	11	g1182	gene_2631	g1076	g1214	g1409	g3822	g1501	g1562	g3676	g1484	g4297
669	hypothetical protein	11	g1184	gene_4394	g1078	g1216	g1411	g3824	g1499	g1560	g3678	g1482	g4299
670	hypothetical protein	11	g1186	gene_6095	g1080	g1218	g1413	g3826	g1497	g1558	g3680	g1480	g4301
671	hypothetical protein	11	g55	gene_6981	g15	g122	g89	g207	g160	g98	g3410	g53	g398
672	Protein of unknown function (DUF2838)-domain containing protein	11	g7370	gene_1024	g8058	g1221	g3430	g7797	g7901	g8039	g7929	g7838	g7942
673		9	g6791		g7688	g1225;g7680	g9775	g9817	g4765;g9162	g4602	g2073	g9001
674	Sterile alpha motif/pointed domain-containing protein	11	g2007	gene_4006	g5242	g1229	g3423	g5092	g4769	g4598	g2077	g2598	g5144
675	hypothetical protein	11	g2008	gene_6715	g5243	g1230	g3422	g5093	g4770	g4597	g2078	g2599	g5143
676	Metalloenzyme, LuxS/M16 peptidase-like protein	11	g2013	gene_4731	g5247	g1234	g3418	g5098	g4775	g4592	g2083	g2603	g5139
677	alpha/beta-hydrolase	11	g2022	gene_3109	g6184	g1243	g6050	g6109	g6164	g6201	g2092	g2612	g5909
678	hypothetical protein	11	g9305	gene_8398	g602	g1246	g2686	g797	g1591	g1020	g2457	g795	g7318
679	Tubulin-tyrosine ligase family-domain containing protein	11	g9306	gene_3668	g603	g1247	g2685	g798	g1592	g1019	g2458	g794	g7317
680	hypothetical protein	11	g1482	gene_6669	g610	g1254	g2678	g805	g1599	g1012	g2465	g787	g7155
681	Peptidase S8/S53 domain-containing protein	11	g1483	gene_1838	g611	g1255	g2677	g806	g1600	g1011	g2466	g786	g7156
682	Adenylate and Guanylate cyclase catalytic domain-domain containing protein	11	g1488	gene_4943	g616	g1260	g4085	g811	g1605	g1006	g3933	g781	g7101
683	hypothetical protein	11	g1491	gene_5160	g619	g1263	g4088	g814	g1608	g1003	g3936	g778	g6881
684	hypothetical protein	11	g1495	gene_667	g623	g1267	g4092	g818	g1612	g999	g3940	g774	g6877
685	Mpv17 / PMP22 family-domain containing protein	11	g1496	gene_142	g624	g1268	g4093	g819	g1613	g998	g3941	g773	g6876
686	GNS1/SUR4 membrane protein	11	g637	gene_5831	g1192	g1274	g1262	g1481	g1749	g1066	g1260	g1575	g1233
687	hypothetical protein	11	g636	gene_7879	g1193	g1275	g1263	g1482	g1750	g1065	g1259	g1576	g1232
688	DnaJ domain-containing protein	11	g635	gene_7315	g1194	g1276	g1264	g1483	g1751	g1064	g1258	g1577	g1231
689	hypothetical protein	11	g634	gene_7361	g1195	g1277	g1265	g1484	g1752	g1063	g1257	g1578	g1230
690	Anion-transporting ATPase-like domain-containing protein	11	g633	gene_6901	g1196	g1278	g1266	g1485	g1753	g1062	g1256	g1579	g1229
691	Cyclophilin-like domain-containing protein	11	g631	gene_6994	g1198	g1280	g1268	g1487	g1755	g1060	g1254	g1581	g1227
692	Ankyrin repeat-containing domain protein	11	g629	gene_5260	g1201	g1283	g1271	g1490	g1758	g1058	g1252	g1584	g1225
693	ADC synthase	11	g628	gene_4211	g1202	g1284	g1272	g1491	g1759	g1057	g1251	g1585	g1224
694	ras-related protein rab7	11	g627	gene_8501	g1203	g1285	g1273	g1492	g1760	g1056	g1250	g1586	g1223
695	hypothetical protein	11	g626	gene_4406	g1204	g1286	g1274	g1493	g1761	g1055	g1249	g1587	g1222
696	DHHC palmitoyltransferase-domain containing protein	11	g625	gene_3661	g1205	g1287	g1275	g1494	g1762	g1054	g1248	g1588	g1221
697	Smg-4/UPF3 family-domain containing protein	11	g624	gene_8426	g1206	g1288	g1276	g1495	g1763	g1053	g1247	g1589	g1220
698	PAXNEB-domain-containing protein RCI00059.1 Elongator subunit elp4	11	g623	gene_5428	g1207	g1289	g1277	g1496	g1764	g1052	g1246	g1590	g1219
699	hypothetical protein	11	g62	gene_2221	g8	g129	g82	g200	g153	g91	g3417	g60	g405
700	40S ribosomal protein S13	11	g622	gene_8259	g1208	g1290	g1278	g1497	g1765	g1051	g1245	g1591	g1218
701	hypothetical protein	11	g621	gene_6963	g1209	g1291	g1279	g1498	g1766	g1050	g1244	g1592	g1217
702	Nucleolar protein 14	11	g616	gene_1505	g1214	g1296	g1284	g1503	g1771	g1045	g1239	g1597	g1212
703	DNL zinc finger-domain containing protein	11	g615	gene_4588	g1215	g1297	g1285	g1504	g1772	g1044	g1238	g1598	g1211
704	Phosphatidylinositol-glycan biosynthesis class S protein-domain containing protein	11	g614	gene_5577	g1216	g1298	g1286	g1505	g1773	g1043	g1237	g1599	g1210
705	U6 snRNA-associated Sm-like protein LSm4	11	g613	gene_6802	g1217	g1299	g1287	g1506	g1774	g1042	g1236	g1600	g1209
706	Quinonprotein alcohol dehydrogenase-like superfamily	11	g63	gene_2899	g7	g130	g81	g199	g152	g90	g3418	g61	g406
707	Biopterin-dependent aromatic amino acid hydroxylase-domain containing protein	11	g612	gene_6609	g1218	g1300	g1288	g1507	g1775	g1041	g1235	g1601	g1208
708	Pyridoxal phosphate-dependent transferase	11	g611	gene_2566	g1219	g1301	g1289	g1508	g1776	g1040	g1234	g1602	g1207
709	hypothetical protein	11	g610	gene_2713	g1220	g1302	g1290	g1509	g1777	g1039	g1233	g1603	g1206
710	SRP54-type protein	11	g609	gene_3749	g1221	g1303	g1291	g1510	g1778	g1038	g1232	g1604	g1205
711	hypothetical protein	11	g1365	gene_4503	g642	g1306	g1844	g1572	g1745	g6376	g1637	g715	g3958
712	NADH dehydrogenase	11	g1362	gene_3209	g645	g1309	g1847	g1569	g1742	g6379	g1640	g712	g3961
713	hypothetical protein	11	g64	gene_4568	g6	g131	g80	g198	g151	g89	g3419	g62	g407
714	Domain of unknown function (DUF4505)-domain containing protein	11	g1361	gene_1772	g646	g1310	g1848	g1568	g1741	g6380	g1641	g711	g3962
715	hypothetical protein	11	g1360	gene_971	g647	g1311	g1849	g1567	g1740	g6381	g1642	g710	g3963
716	tubulin binding cofactor A	11	g1359	gene_8127	g648	g1312	g1850	g1566	g1739	g6382	g1643	g709	g3964
717	hypothetical protein	11	g1358	gene_6264	g649	g1313	g1851	g1565	g1738	g6383	g1644	g708	g3965
718	hypothetical protein	11	g1357	gene_3944	g650	g1314	g1852	g1564	g1737	g6384	g1645	g707	g3966
719	Ribosomal protein L5 domain-containing protein	11	g1351	gene_8312	g656	g1320	g1858	g1558	g1731	g6844	g1651	g701	g3823
720	hypothetical protein	11	g1348	gene_5680	g659	g1323	g1861	g1555	g1728	g6847	g1654	g698	g3826
721	hypothetical protein	11	g1347	gene_5412	g660	g1324	g1862	g1554	g1727	g6848	g1655	g697	g3827
722	MCM2/3/5 family-domain-containing protein	11	g1345	gene_7310	g662	g1326	g1864	g1552	g1725	g6850	g1657	g695	g3829
723	LSM-domain-containing protein	11	g1342	gene_1682	g665	g1329	g1867	g1549	g1722	g5920	g5395	g692	g3832
724	hypothetical protein	11	g66	gene_912	g4	g133	g78	g196	g149	g87	g3421	g64	g409
725	hypothetical protein	11	g1341	gene_2051	g666	g1330	g1868	g1548	g1721	g5921	g5396	g691	g3833
726	hypothetical protein	11	g1340	gene_6672	g667	g1331	g1869	g1547	g1720	g5922	g5397	g690	g3834
727	ATP dependent DNA ligase domain-domain containing protein	11	g1337	gene_1927	g670	g1334	g1872	g1544	g1717	g5925	g5400	g687	g3837
728	hypothetical protein	11	g1335	gene_330	g672	g1336	g1874	g1542	g1715	g5927	g5402	g685	g3839
729	Phosphatidylinositol N-acetylglucosaminyltransferase subunit C	11	g1334	gene_8173	g673	g1337	g1875	g1541	g1714	g5928	g5403	g684	g3840
730	hypothetical protein	11	g3156	gene_5699	g1246	g1339	g1524	g1575	g2903	g1684	g1300	g1693	g2453
731	hypothetical protein	11	g67	gene_7501	g3	g134	g77	g195	g148	g86	g3422	g65	g410
732	Pseudouridine synthase	11	g3159	gene_5400	g1249	g1342	g1527	g1578	g2900	g1681	g1297	g1690	g2450
733	Eukaryotic translation initiation factor 3 subunit 8 N-terminus-domain containing protein	11	g3160	gene_7645	g1250	g1343	g1528	g1579	g2899	g1680	g1296	g1689	g2449
734	hypothetical protein	11	g3163	gene_1001	g1253	g1346	g1531	g1582	g2896	g1677	g1293	g1686	g2446
735	hypothetical protein	11	g3164	gene_3480	g1254	g1347	g1532	g1583	g2895	g1676	g1292	g1685	g2445
736	Histidine phosphatase superfamily	11	g3165	gene_3224	g1255	g1348	g1533	g1584	g2894	g1675	g1291	g1684	g2444
737	hypothetical protein	11	g68	gene_1327	g2	g135	g76	g194	g147	g85	g3423	g66	g411
738	WD40-repeat-containing domain protein	11	g3167	gene_8390	g1257	g1350	g1535	g1586	g2892	g1673	g1289	g1682	g2442
739	nicotinamide nucleotide adenylyltransferase	11	g3168	gene_8296	g1258	g1351	g1536	g1587	g2891	g1672	g1288	g1681	g2441
740	hypothetical protein	11	g3171	gene_416	g1261	g1354	g1539	g1590	g2888	g1669	g1285	g1678	g2438
741	hypothetical protein	11	g3174	gene_1013	g1264	g1357	g1542	g1593	g2885	g1666	g1282	g1675	g2435
742	chorismate synthase	11	g3175	gene_3812	g1265	g1358	g1543	g1594	g2884	g1665	g1281	g1674	g2434
743	hypothetical protein	11	g69	gene_6550	g1	g136	g75	g193	g146	g84	g3424	g67	g412
744	P-loop containing nucleoside triphosphate hydrolase protein	11	g5123	gene_7644	g1270	g1363	g1548	g1599	g2879	g1660	g1276	g1669	g2428
745	Ankyrin repeat-containing domain protein	11	g5131	gene_3997	g1278	g1371	g1556	g1607	g7651	g1652	g1268	g1661	g8181
746	hypothetical protein	11	g5132	gene_457	g1279	g1372	g1557	g1608	g7650	g1651	g1267	g1660	g8180
747	hypothetical protein	11	g5133	gene_1512	g1280	g1373	g1558	g1609	g7649	g1650	g1266	g1659	g8179
748	SMAD/FHA domain-containing protein	11	g5135	gene_2695	g1282	g1375	g1560	g1611	g7647	g1648	g1264	g1657	g8177
749	D123-domain containing protein	11	g5136	gene_4362	g1283	g1376	g1561	g1612	g7646	g1647	g1263	g1656	g8176
750	hypothetical protein	11	g3390	gene_4184	g4701	g1381	g3226	g3123	g3446	g3176	g3912	g1322	g2862
751	Translation initiation factor eIF3 subunit 135-domain containing protein	11	g3385	gene_1982	g4696	g1386	g3231	g3128	g3441	g3171	g3907	g1317	g2867
752	Nuclear protein Es2-domain containing protein	11	g3384	gene_3506	g4695	g1387	g3232	g3129	g3440	g3170	g3906	g1316	g2868
753	Translation machinery-associated protein 16	11	g3383	gene_6542	g4694	g1388	g3233	g3130	g3439	g3169	g3905	g1315	g2869
754	NAD-dependent glycerol-3-phosphate dehydrogenase C-terminus-domain containing protein	11	g2849	gene_3579	g2028	g139	g2948	g136	g282	g3081	g3683	g3020	g4946
755	hypothetical protein	11	g4489	gene_1958	g4983	g1394	g5197	g5760	g4281	g4793	g4605	g1308	g6080
756	Exocyst complex component Sec10-domain containing protein	11	g4487	gene_3772	g4981	g1396	g5195	g5762	g4279	g4791	g4607	g1306	g6078
757	tRNA-guanine(15) transglycosylase-like protein	11	g4484	gene_1279	g4978	g1399	g5192	g5765	g4276	g4788	g4610	g1303	g6075
758	Inosine triphosphate pyrophosphatase-like protein	11	g1677	gene_634	g5471	g14	g5495	g5488	g5560	g164	g5293	g188	g133
759	hypothetical protein	11	g4483	gene_7155	g4977	g1400	g5191	g5766	g4275	g4787	g4611	g1302	g6074
760	hypothetical protein	11	g4482	gene_3862	g4976	g1401	g5190	g5767	g4274	g4786	g4612	g1301	g6073
761	ADP-ribosylation factor family-domain containing protein	11	g4481	gene_5946	g4975	g1402	g5189	g5768	g4273	g4785	g4613	g1300	g6072
762	Cation/H+ exchanger	11	g9153	gene_5401	g9414	g1405	g9289	g9323	g4270	g4782	g4616	g9239	g9575
763	hypothetical protein	11	g5453	gene_4719	g909	g1411	g1167	g986	g1161	g1117	g723	g1642	g935
764	Transmembrane protein 231	11	g2735	gene_7137	g907	g1413	g1165	g988	g1159	g1119	g721	g1640	g937
765	hypothetical protein	11	g2733	gene_5162	g905	g1415	g1163	g990	g1157	g1121	g719	g1638	g939
766	hypothetical protein	11	g2731	gene_2140	g903	g1417	g1161	g992	g1155	g1123	g717	g1636	g941
767	hypothetical protein	11	g2726	gene_7283	g898	g1422	g1156	g997	g1150	g1128	g712	g1631	g946
768	hypothetical protein	11	g7036	gene_3832	g893	g1427	g1151	g1002	g1145	g1133	g707	g7376	g951
769	cytidine deaminase	11	g7037	gene_980	g892	g1428	g1150	g1003	g1144	g1134	g706	g7377	g952
770	RmlC-like cupin domain-containing protein	11	g7038	gene_6387	g891	g1429	g1149	g1004	g1143	g1135	g705	g7378	g953
771	hypothetical protein	11	g2853	gene_1477	g2024	g143	g2952	g140	g286	g3077	g3687	g3024	g4942
772	maltose O-acetyltransferase	11	g7041	gene_7764	g9342	g1432	g4359	g1007	g9240	g1138	g702	g7381	g8619
773	Acyl-CoA N-acyltransferase	11	g7042	gene_6754	g9341	g1433	g4358	g1008	g9239	g1139	g701	g7382	g8620
774	S-adenosyl-L-methionine-dependent methyltransferase	11	g7044	gene_5604	g9339	g1435	g4356	g1010	g9237	g1141	g699	g7384	g8622
775	hypothetical protein	11	g2854	gene_4895	g2023	g144	g2953	g141	g287	g3076	g3688	g3025	g4941
776	ATP-dependent DNA ligase	11	g7454	gene_4335	g134	g1440	g1732	g1690	g1557	g550	g66	g7619	g1104
777	hypothetical protein	11	g6282	gene_5063	g137	g1444	g1730	g1688	g1555	g548	g64	g2692	g1107
778	Histidine phosphatase superfamily	11	g6281	gene_552	g138	g1445	g1729	g1687	g1554	g547	g63	g2693	g1108
779	hypothetical protein	11	g6280	gene_2483	g139	g1446	g1728	g1686	g1553	g546	g62	g2694	g1109
780	Armadillo-type fold	11	g6278	gene_7957	g141	g1448	g1726	g1684	g1551	g544	g60	g2696	g1111
781	hypothetical protein	11	g6277	gene_2293	g142	g1449	g1725	g1683	g1550	g543	g59	g2697	g1112
782	Uncharacterized conserved protein (DUF2362)-domain containing protein	11	g744	gene_5535	g152	g1459	g1715	g1673	g1540	g533	g49	g2707	g1122
783	hypothetical protein	11	g1448	gene_4692	g1285	g1464	g1625	g1400	g962	g1714	g1301	g1112	g1434
784	Organic solute transporter Ostalpha-domain containing protein	11	g1447	gene_6693	g1286	g1465	g1626	g1401	g963	g1713	g1302	g1111	g1435
785	WD40-repeat-containing domain protein	11	g1446	gene_3554	g1287	g1466	g1627	g1402	g964	g1712	g1303	g1110	g1436
786	Transport protein Avl9-domain containing protein	11	g1444	gene_6475	g1289	g1468	g1629	g1404	g966	g1710	g1305	g1108	g1438
787	hypothetical protein	11	g1443	gene_2756	g1290	g1469	g1630	g1405	g967	g1709	g1306	g1107	g1439
788	hypothetical protein	11	g1441	gene_8287	g1292	g1471	g1632	g1407	g969	g1707	g1308	g1105	g1441
789	hypothetical protein	11	g1440	gene_2650	g1293	g1472	g1633	g1408	g970	g1706	g1309	g1104	g1442
790	Transcription initiation factor IIF, beta subunit	11	g1439	gene_8063	g1294	g1473	g1634	g1409	g971	g1705	g1310	g1103	g1443
791	hypothetical protein	11	g1438	gene_1124	g1295	g1474	g1635	g1410	g972	g1704	g1311	g1102	g1444
792	hypothetical protein	11	g1437	gene_5748	g1296	g1475	g1636	g1411	g973	g1703	g1312	g1101	g1445
793	hypothetical protein	11	g1431	gene_3792	g1302	g1481	g1642	g1417	g979	g1697	g1318	g1095	g1451
794	hypothetical protein	11	g1430	gene_2219	g1303	g1482	g1643	g1418	g980	g1696	g1319	g1094	g1452
795	ATP:guanido phosphotransferase, C-terminal catalytic domain-domain containing protein	11	g1429	gene_4774	g1304	g1483	g1644	g1419	g981	g1695	g1320	g1093	g1453
796	hypothetical protein	11	g1427	gene_5568	g1306	g1485	g1646	g1421	g983	g1693	g1322	g1091	g1455
797	hypothetical protein	11	g1426	gene_4534	g1307	g1486	g1647	g1422	g984	g1692	g1323	g1090	g1456
798	guanine-N(7)-methyltransferase domain-containing protein	11	g1424	gene_3066	g1309	g1488	g1649	g1424	g986	g1690	g1325	g1088	g1458
799	Ankyrin repeat-containing domain protein	11	g1422	gene_7150	g1311	g1490	g1651	g1426	g988	g1688	g1327	g1086	g1460
800	S-adenosyl-L-methionine-dependent methyltransferase	11	g1421	gene_7083	g1312	g1491	g1652	g1427	g989	g1687	g1328	g1085	g1461
801	Alpha/Beta hydrolase fold	11	g1420	gene_2368	g1313	g1492	g1653	g1428	g990	g1686	g1329	g1084	g1462
802	hypothetical protein	11	g1833	gene_8518	g743	g1496	g847	g1695	g1805	g2160	g1403	g1786	g781
803	hypothetical protein	11	g1832	gene_6871	g742	g1497	g846	g1696	g1806	g2161	g1402	g1785	g780
804	hypothetical protein	11	g2860	gene_3970	g2017	g150	g2959	g147	g293	g3070	g3694	g3031	g4935
805	hypothetical protein	11	g1826	gene_6808	g736	g1503	g840	g1702	g1812	g2167	g1396	g1779	g774
806	hypothetical protein	11	g1825	gene_4352	g735	g1504	g839	g1703	g1813	g2168	g1395	g1778	g773
807	JmjC domain-containing histone demethylation protein 1	11	g1824	gene_3840	g734	g1505	g838	g1704	g1814	g2169	g1394	g1777	g772
808	Hydantoinase B/oxoprolinase-domain containing protein	11	g1221	gene_2549	g2134	g1519	g1990	g2170	g2234	g420	g2259	g2399	g872
809	Beta-lactamase-like protein	11	g1222	gene_3396	g2135	g1520	g1991	g2169	g2233	g419	g2258	g2400	g871
810	hypothetical protein	11	g1223	gene_2699	g2136	g1521	g1992	g2168	g2232	g418	g2257	g2401	g870
811	hypothetical protein	11	g1228	gene_1819	g2141	g1526	g1997	g2163	g2228	g414	g2253	g2405	g866
812	hypothetical protein	11	g1229	gene_7370	g2142	g1527	g1998	g2162	g2227	g413	g2252	g2406	g865
813	hypothetical protein	11	g1230	gene_4233	g2143	g1528	g1999	g2161	g2226	g412	g2251	g2407	g864
814	NUDIX domain-domain containing protein	11	g1231	gene_3014	g2144	g1529	g2000	g2160	g2225	g411	g2250	g2408	g863
815	Ankyrin repeat-containing domain protein	11	g2863	gene_5692	g2014	g153	g2962	g150	g296	g3067	g3697	g3034	g314
816	hypothetical protein	11	g1232	gene_823	g2145	g1530	g2001	g2159	g2224	g410	g2249	g2409	g862
817	Ankyrin repeat-containing domain protein	11	g1233	gene_8035	g2146	g1531	g2002	g2158	g2223	g409	g2248	g2410	g861
818	hypothetical protein	11	g1235	gene_3293	g2148	g1533	g2004	g2156	g2221	g407	g2246	g2412	g859
819	PRP1 splicing factor, N-terminal-domain containing protein	11	g1236	gene_5459	g2149	g1534	g2005	g2155	g2220	g406	g2245	g2413	g858
820	Small GTPase superfamily	11	g1237	gene_5178	g2150	g1535	g2006	g2154	g2219	g405	g2244	g2414	g857
821	hypothetical protein	11	g1239	gene_8473	g2152	g1537	g2008	g2152	g2217	g403	g2242	g2416	g855
822	Protein kinase-like domain-containing protein	11	g1240	gene_5832	g2153	g1538	g2009	g2151	g2216	g402	g2241	g2417	g854
823	P-loop containing nucleoside triphosphate hydrolase protein	11	g2864	gene_3949	g2013	g154	g2963	g151	g297	g3066	g3698	g3035	g313
824	Ceramidase	11	g1368	gene_3057	g3049	g1543	g3144	g3238	g1980	g3225	g2963	g3372	g3035
825	Eukaryotic translation initiation factor 3 subunit J	11	g1370	gene_2112	g3051	g1545	g3146	g3236	g1978	g3227	g2965	g3374	g3037
826	Alpha/Beta hydrolase fold	11	g2865	gene_7021	g2012	g155	g2964	g152	g298	g3065	g3699	g3036	g312
827	Dbl homology (DH) domain-containing protein	11	g1375	gene_1410	g3056	g1550	g3151	g3231	g1973	g3232	g2970	g3379	g3042
828	hypothetical protein	11	g1376	gene_4125	g3057	g1551	g3152	g3230	g1972	g3233	g2971	g3380	g3043
829	Carbon-nitrogen hydrolase	11	g1377	gene_3950	g3058	g1552	g3153	g3229	g1971	g3234	g2972	g3381	g3044
830	hypothetical protein	11	g1378	gene_200	g3059	g1553	g3154	g3228	g1970	g3235	g2973	g3382	g3045
831	Major facilitator superfamily domain-containing protein	11	g1381	gene_3008	g3062	g1556	g3157	g3225	g1967	g3238	g2976	g3385	g3048
832	hypothetical protein	11	g1382	gene_1788	g3063	g1557	g3158	g3224	g1966	g3239	g2977	g3386	g3049
833	hypothetical protein	11	g1385	gene_1606	g6884	g1560	g6809	g6851	g1963	g6976	g6464	g6807	g6750
834	hypothetical protein	11	g1386	gene_4928	g6885	g1561	g6810	g6850	g1962	g6975	g6463	g6808	g6749
835	Metallo-dependent phosphatase-like protein	11	g1388	gene_973	g6887	g1563	g6812	g6848	g1960	g6973	g6461	g6810	g6747
836	hypothetical protein	11	g1389	gene_1208	g6888	g1564	g6813	g6847	g1959	g6972	g6460	g6811	g6746
837	hypothetical protein	11	g1390	gene_585	g6889	g1565	g6814	g6846	g1958	g6971	g6459	g6812	g6745
838	Aquaporin-like protein	11	g1451	gene_3952	g1344	g1571	g1686	g1666	g1902	g1792	g1686	g1764	g1431
839	Endoplasmic reticulum vesicle transporter-domain containing protein	11	g1452	gene_6340	g1345	g1572	g1687	g1665	g1903	g1791	g1687	g1763	g1430
840	hypothetical protein	11	g1453	gene_7573	g1346	g1573	g1688	g1664	g1904	g1790	g1688	g1762	g1429
841	3-deoxy-7-phosphoheptulonate synthase	11	g1456	gene_1942	g1349	g1576	g1691	g1661	g1907	g1787	g1691	g1759	g1426
842	hypothetical protein	11	g1458	gene_3681	g1351	g1578	g1693	g1659	g1909	g1785	g1693	g1757	g1424
843	hypothetical protein	11	g988	gene_1466	g2009	g158	g2967	g155	g301	g3062	g585	g3039	g309
844	hypothetical protein	11	g1460	gene_5291	g1353	g1580	g1695	g1657	g1911	g1783	g1695	g1755	g1422
845	hypothetical protein	11	g1461	gene_419	g1354	g1581	g1696	g1656	g1912	g1782	g1696	g1754	g1421
846	hypothetical protein	11	g1467	gene_6674	g1360	g1587	g1702	g1650	g1918	g1776	g1702	g1748	g1415
847	Guanine nucleotide binding protein (G-protein), alpha subunit	11	g1468	gene_4293	g1361	g1588	g1703	g1649	g1919	g1775	g1703	g1747	g1414
848	hypothetical protein	11	g989	gene_2645	g2008	g159	g2968	g156	g302	g3061	g586	g3040	g308
849	Pumilio1 in complex with Cyclinb reverse Rna	11	g1471	gene_7182	g1364	g1591	g1706	g1646	g1922	g1772	g1706	g1744	g1411
850	WD40-repeat-containing domain protein	11	g1473	gene_7996	g1366	g1593	g1708	g1644	g1924	g1770	g1708	g1742	g1409
851	HSP20-like chaperone	11	g1474	gene_5922	g1367	g1594	g1709	g1643	g1925	g1769	g1709	g1741	g1408
852	hypothetical protein	11	g1475	gene_5141	g1368	g1595	g1710	g1642	g1926	g1768	g9596	g1740	g1407
853	Gaa1-like, GPI transamidase component-domain containing protein	11	g1586	gene_1167	g2377	g1598	g1761	g1878	g2028	g1857	g1539	g1866	g1517
854	proteasome subunit beta type-5	11	g1584	gene_2987	g2379	g1600	g1763	g1876	g2026	g1859	g1537	g1864	g1515
855	hypothetical protein	11	g1583	gene_6971	g2380	g1601	g1764	g1875	g2025	g1860	g1536	g1863	g1514
856	hypothetical protein	11	g1582	gene_724	g2381	g1602	g1765	g1874	g2024	g1861	g1535	g1862	g1513
857	hypothetical protein	11	g1581	gene_1244	g2382	g1603	g1766	g1873	g2023	g1862	g1534	g1861	g1512
858	hypothetical protein	11	g1577	gene_752	g2386	g1607	g1770	g1869	g2019	g1866	g1530	g1857	g1508
859	Domain of unknown function (DUF2431)-domain containing protein	11	g1575	gene_1544	g2388	g1609	g1772	g1867	g2017	g1868	g1528	g1855	g1506
860	CTLH/CRA C-terminal to LisH motif domain-domain containing protein	11	g1574	gene_7935	g2389	g1610	g1773	g1866	g2016	g1869	g1527	g1854	g1505
861	Telomere length regulation protein-domain containing protein	11	g1573	gene_4965	g2390	g1611	g1774	g1865	g2015	g1870	g1526	g1853	g1504
862	hypothetical protein	11	g1572	gene_7165	g2391	g1612	g1775	g1864	g2014	g1871	g1525	g1852	g1503
863	hypothetical protein	11	g1571	gene_1885	g2392	g1613	g1776	g1863	g2013	g1872	g1524	g1851	g1502
864	Thioredoxin-like fold	11	g1570	gene_4323	g2393	g1614	g1777	g1862	g2012	g1873	g1523	g1850	g1501
865	SNF2 family N-terminal domain-domain containing protein	11	g992	gene_1297	g2005	g162	g787	g159	g305	g1295	g589	g843	g305
866	hypothetical protein	11	g1563	gene_1356	g8652	g1621	g1784	g1855	g2005	g1880	g1516	g1843	g1494
867	Amino acid permease/ SLC12A domain-containing protein	11	g8535	gene_1129	g1447	g1630	g1740	g1833	g2060	g4857	g2043	g1925	g1525
868	Endothelin-converting enzyme 2	11	g9013	gene_4014	g1449	g1632	g1742	g1835	g2062	g4859	g2041	g1927	g1527
869	CRAL-TRIO domain-containing protein	11	g5612	gene_986	g1454	g1637	g1747	g1840	g2067	g6165	g2036	g1932	g1532
870	hypothetical protein	11	g5613	gene_5376	g1455	g1638	g1748	g1841	g2068	g6166	g2035	g1933	g1533
871	P-loop containing nucleoside triphosphate hydrolase protein	11	g5614	gene_6878	g1456	g1639	g1749	g1842	g2069	g6167	g2034	g1934	g1534
872	hypothetical protein	11	g5615	gene_2689	g1457	g1640	g1750	g1843	g2070	g6168	g2033	g1935	g1535
873	glycoside hydrolase/deacetylase	11	g5616	gene_7758	g1458	g1641	g1751	g1844	g2071	g6169	g2032	g1936	g1536
874	hypothetical protein	11	g7478	gene_2869	g4587	g1650	g2066	g1882	g2239	g8556	g1821	g2012	g1578
875	NAD(P)-binding domain-containing protein	11	g7477	gene_71	g4588	g1651	g2067	g1883	g2240	g8555	g1820	g2011	g1579
876	Rgp1-domain containing protein	11	g2591	gene_2772	g4593	g1656	g2072	g1888	g2245	g2754	g1815	g2006	g1584
877	hypothetical protein	11	g2589	gene_4171	g5699	g1659	g2074	g1891	g2247	g2751	g1813	g2004	g1587
878	Mitochondrial carrier domain-containing protein	11	g2588	gene_4308	g5700	g1660	g2075	g1892	g2248	g2750	g1812	g2003	g1588
879	hypothetical protein	11	g2586	gene_7519	g5702	g1662	g2077	g1894	g2250	g2748	g1810	g2001	g1590
880	hypothetical protein	11	g2585	gene_3220	g5703	g1663	g2078	g1895	g2251	g2747	g1809	g2000	g1591
881	WD40-repeat-containing domain protein	11	g2584	gene_4137	g5704	g1664	g2079	g1896	g2252	g2746	g1808	g1999	g1592
882	hypothetical protein	11	g2581	gene_5704	g5708	g1668	g2083	g1900	g2256	g2743	g1805	g1996	g1596
883	hypothetical protein	11	g2580	gene_1050	g5709	g1669	g2084	g1901	g2257	g2742	g1804	g1995	g1597
884	hypothetical protein	11	g7996	gene_2835	g3579	g1674	g3659	g732	g1185	g3642	g3463	g1233	g3311
885	hypothetical protein	11	g7997	gene_7961	g3578	g1675	g3658	g731	g1184	g3641	g3464	g1234	g3312
886	hypothetical protein	11	g7998	gene_2256	g3577	g1676	g3657	g730	g1183	g3640	g3465	g1235	g3313
887	Endoplasmic reticulum-based factor for assembly of V-ATPase-domain containing protein	11	g996	gene_4254	g1114	g168	g793	g165	g311	g1291	g595	g849	g299
888	hypothetical protein	11	g5663	gene_5850	g3570	g1682	g3650	g724	g1177	g3634	g3472	g1242	g3320
889	hypothetical protein	11	g5662	gene_5878	g3569	g1683	g3649	g723	g1176	g3633	g3473	g1243	g3321
890	fumarate hydratase	11	g5661	gene_1672	g3568	g1684	g3648	g722	g1175	g3632	g3474	g1244	g3322
891	hypothetical protein	11	g5660	gene_5529	g3567	g1685	g3647	g721	g1174	g3631	g3475	g1245	g3323
892	hypothetical protein	11	g5955	gene_8043	g6300	g1686	g6529	g720	g5929	g6713	g6438	g6598	g8015
893	hypothetical protein	11	g5956	gene_5283	g6301	g1687	g6528	g719	g5930	g6714	g6439	g6597	g8014
894	alcohol dehydrogenase	11	g5958	gene_7830	g6303	g1689	g6526	g717	g5932	g6716	g6441	g6595	g8012
895	VID27 cytoplasmic protein-domain containing protein	11	g5959	gene_3647	g6304	g1690	g6525	g716	g5933	g6717	g6442	g6594	g8011
896	hypothetical protein	11	g5962	gene_4431	g6307	g1693	g6522	g713	g5936	g6720	g6445	g6591	g8008
897	methionine aminopeptidase, type I	11	g5963	gene_4253	g6308	g1694	g6521	g712	g5937	g6721	g6446	g6590	g9131
898	hypothetical protein	11	g5964	gene_5829	g6309	g1695	g6520	g711	g5938	g6722	g6447	g6589	g9130
899	hypothetical protein	11	g5965	gene_3639	g6310	g1696	g6519	g710	g5939	g6723	g6448	g6588	g9129
900	pre-RNA processing PIH1/Nop17-domain containing protein	11	g5766	gene_3833	g6643	g1699	g5160	g6350	g3080	g6498	g8946	g5156	g1276
901	translation initiation factor IF-3	11	g998	gene_7371	g1116	g170	g795	g167	g313	g1289	g597	g851	g297
902	metal ion transporter family metal ion transporter KNC99702.1 metal ion transporter family metal ion transporter	11	g5767	gene_176	g6644	g1700	g5161	g6349	g3079	g6497	g8947	g5157	g1277
903	tRNA-dihydrouridine synthase	11	g5770	gene_8462	g6647	g1703	g5164	g6346	g3076	g6494	g7666	g5160	g1280
904	Casein kinase II, regulatory subunit	11	g5771	gene_4670	g6648	g1704	g5165	g6345	g3075	g6493	g7667	g5161	g1281
905	hypothetical protein	11	g5772	gene_2623	g6649	g1705	g5166	g6344	g3074	g6492	g7668	g5162	g1282
906	Protein kinase-like domain-containing protein	11	g999	gene_7887	g1117	g171	g796	g168	g314	g1288	g598	g852	g296
907	Sodium/hydrogen exchanger family-domain containing protein	11	g4343	gene_2895	g4747	g1712	g4651	g4164	g4302	g4217	g4746	g4807	g5756
908	mitochondrial import inner membrane translocase	11	g4342	gene_4016	g4746	g1713	g4652	g4165	g4303	g4216	g4745	g4806	g5755
909	hypothetical protein	11	g4341	gene_5288	g4745	g1714	g4653	g4166	g4304	g4215	g4744	g4805	g5754
910	hypothetical protein	11	g4338	gene_3804	g4742	g1717	g4656	g4169	g4307	g4212	g4741	g4802	g5751
911	Uncharacterized conserved protein (DUF2183)-domain containing protein	11	g4337	gene_436	g4741	g1718	g4657	g4170	g4308	g4211	g4740	g4801	g5750
912	Protein similar to CwfJ C-terminus 1-domain containing protein	11	g4332	gene_5503	g4736	g1723	g4662	g4175	g4313	g4206	g4735	g4796	g5745
913	Domain of unknown function DUF221-domain containing protein	11	g4330	gene_5419	g4734	g1725	g4664	g4177	g4315	g4204	g4733	g4794	g5743
914	Late exocytosis, associated with Golgi transport-domain containing protein	6		gene_6806		g1727;g1728	g4666;g4667	g4179;g4180	g4317;g4318				g9451;g9452
915	Glycoside hydrolase superfamily	11	g1644	gene_3177	g1608	g1731	g2044	g2009	g2212	g1992	g1739	g1992	g7889
916	hypothetical protein	11	g1645	gene_4800	g1609	g1732	g2045	g2010	g2211	g1993	g1740	g1991	g7890
917	hypothetical protein	11	g1647	gene_2131	g1611	g1734	g2047	g2012	g2209	g1995	g1742	g1989	g7892
918	Mitochondrial carrier domain-containing protein	11	g1649	gene_1351	g1613	g1736	g2049	g2014	g2207	g1997	g1744	g1987	g7894
919	Ubiquitin-conjugating enzyme/RWD-like protein	11	g1650	gene_6069	g1614	g1737	g2050	g2015	g2206	g1998	g1745	g1986	g7895
920	hypothetical protein	11	g1652	gene_5615	g1616	g1739	g2052	g2017	g2203	g2000	g1747	g1983	g2808
921	Nicastrin-domain containing protein	11	g1654	gene_105	g1618	g1741	g2054	g2019	g2201	g2002	g1749	g1981	g2810
922	Phosphoribosylglycinamide synthetase, ATP-grasp (A) domain-domain containing protein	11	g1656	gene_2636	g1620	g1743	g2056	g2021	g2199	g2004	g1751	g1979	g2812
923	hypothetical protein	11	g1660	gene_2718	g1624	g1747	g2060	g2025	g2195	g2008	g1755	g1975	g2816
924	hypothetical protein	11	g1532	gene_8505	g1638	g1761	g2127	g1784	g2269	g2051	g1769	g2075	g1776
925	ribosomal RNA assembly protein mis3	11	g1525	gene_7656	g1631	g1769	g2135	g1792	g2262	g2059	g1762	g2083	g1769
926	Digestive organ expansion factor	11	g1524	gene_8139	g1630	g1770	g2136	g1793	g2261	g2060	g1761	g2084	g1768
927	p21-C-terminal region-binding protein-domain containing protein	11	g1615	gene_5570	g1604	g1774	g1988	g2056	g2165	g1988	g7307	g1970	g2186
928	DNA/RNA polymerase	11	g1616	gene_3370	g1603	g1775	g1987	g2055	g2166	g1987	g2047	g1969	g2185
929	Ribosomal protein L11	11	g1617	gene_6670	g1602	g1776	g1986	g2054	g2167	g1986	g2048	g1968	g2184
930	GLE1-like protein	11	g1618	gene_2733	g1601	g1777	g1985	g2053	g2168	g1985	g2049	g1967	g2183
931	hypothetical protein	11	g1620	gene_2214	g1599	g1779	g1983	g2051	g2170	g1983	g2051	g1965	g2181
932	hypothetical protein	11	g1622	gene_4019	g1597	g1781	g1981	g2049	g2172	g1981	g2053	g1963	g2179
933	TsaA-like domain-containing protein	11	g1629	gene_8368	g1590	g1788	g1974	g2042	g2179	g1974	g2060	g1956	g2172
934	hypothetical protein	11	g1635	gene_2574	g1584	g1794	g1968	g2036	g2185	g1968	g2066	g1950	g2166
935	hypothetical protein	11	g1636	gene_6837	g1583	g1795	g1967	g2035	g2186	g1967	g2067	g1949	g2165
936	Alpha/Beta hydrolase fold	11	g1637	gene_2445	g1582	g1796	g1966	g2034	g2187	g1966	g2068	g1948	g2164
937	hypothetical protein	11	g2498	gene_3391	g540	g1803	g360	g1447	g1673	g839	g529	g1557	g1091
938	Prolyl oligopeptidase, N-terminal beta-propeller domain-domain containing protein	11	g2503	gene_292	g535	g1808	g355	g1442	g1678	g834	g524	g1562	g1086
939	hypothetical protein	11	g2504	gene_6321	g534	g1809	g354	g1441	g1679	g833	g523	g1563	g1085
940	hypothetical protein	11	g2505	gene_949	g533	g1810	g353	g1440	g1680	g832	g522	g1564	g1084
941	hypothetical protein	11	g2507	gene_6000	g531	g1812	g351	g1438	g1682	g830	g520	g1566	g1082
942	hypothetical protein	11	g2508	gene_4897	g530	g1813	g350	g1437	g1683	g829	g519	g1567	g1081
943	hypothetical protein	11	g1723	gene_5618	g1752	g1820	g2139	g2345	g2330	g2084	g6137	g2112	g6835
944	hypothetical protein	11	g1724	gene_4699	g1751	g1821	g2140	g2346	g2329	g2083	g6136	g2113	g6834
945	alpha-amylase domain protein	11	g1730	gene_1380	g1745	g1827	g2146	g2352	g2323	g2077	g3948	g2119	g6828
946	ribosomal protein S9/S16	11	g1731	gene_8263	g1744	g1828	g2147	g2353	g2322	g2076	g3949	g2120	g6093
947	haloacid dehalogenase-like hydrolase domain containing 1	11	g1732	gene_1075	g1743	g1829	g2148	g2354	g2321	g2075	g3950	g2121	g6094
948	Protein kinase-like domain-containing protein	11	g1733	gene_8320	g1742	g1830	g2149	g2355	g2320	g2074	g3951	g2122	g6095
949	hypothetical protein	11	g1738	gene_936	g1737	g1835	g2154	g2360	g2315	g2069	g3956	g2127	g6100
950	hypothetical protein	11	g1740	gene_5444	g1735	g1837	g2156	g2362	g2313	g2067	g3958	g2129	g6102
951	Cyclin-like protein	11	g1817	gene_1303	g1754	g1842	g2183	g2059	g2332	g2824	g1898	g2156	g1846
952	HD domain-containing protein	11	g1816	gene_6591	g1755	g1843	g2182	g2060	g2333	g2823	g1897	g2155	g1847
953	hypothetical protein	11	g1815	gene_7766	g1756	g1844	g2181	g2061	g2334	g2822	g1896	g2154	g1848
954	hypothetical protein	11	g1813	gene_3451	g1758	g1846	g2179	g2063	g2336	g2820	g1894	g2152	g1850
955	hypothetical protein	11	g1810	gene_1629	g1761	g1849	g2176	g2066	g2339	g2817	g1891	g2149	g1853
956	hypothetical protein	11	g1809	gene_1652	g1762	g1850	g2175	g2067	g2340	g2816	g1890	g2148	g1854
957	Alpha/beta knot methyltransferase	11	g1808	gene_6406	g1763	g1851	g2174	g2068	g2341	g2815	g1889	g2147	g1855
958	hypothetical protein	11	g1807	gene_52	g1764	g1852	g2173	g2069	g2342	g2814	g1888	g2146	g1856
959	hypothetical protein	11	g1806	gene_6743	g1765	g1853	g2172	g2070	g2343	g2813	g1887	g2145	g1857
960	Tubby C-terminal-like domain-containing protein	11	g1804	gene_1038	g1767	g1855	g2170	g2072	g2345	g2811	g1885	g2143	g1859
961	hypothetical protein	11	g1802	gene_8470	g1769	g1857	g2168	g2074	g2347	g2809	g1883	g2141	g1861
962	Protein kinase-like domain-containing protein	11	g1800	gene_4229	g1771	g1859	g2166	g2076	g2349	g9023	g1881	g2139	g1863
963	hypothetical protein	11	g1798	gene_6719	g1773	g1861	g2164	g2078	g2351	g9025	g1879	g2137	g1865
964	P-loop containing nucleoside triphosphate hydrolase protein	11	g6522	gene_2815	g7027	g1870	g6927	g2110	g6940	g2123	g1936	g2162	g1929
965	hypothetical protein	11	g6520	gene_7307	g7025	g1872	g6925	g2112	g6938	g2125	g1938	g2164	g1927
966	hypothetical protein	11	g4510	gene_7051	g414	g1890	g595	g415	g553	g608	g1547	g433	g5060
967	hypothetical protein	11	g4512	gene_3861	g416	g1892	g597	g417	g555	g610	g1549	g435	g5062
968	Acyl-CoA N-acyltransferase	11	g4514	gene_2307	g418	g1894	g599	g419	g557	g612	g1551	g437	g5064
969	hypothetical protein	11	g4515	gene_6585	g419	g1895	g600	g420	g558	g613	g1552	g438	g5065
970	hypothetical protein	11	g4516	gene_3335	g420	g1896	g601	g421	g559	g614	g1553	g439	g5066
971	hypothetical protein	11	g4517	gene_1104	g421	g1897	g602	g422	g560	g615	g1554	g440	g5067
972	ATP-utilising chromatin assembly and remodelling N-terminal-domain containing protein	11	g874	gene_6507	g422	g1898	g603	g423	g561	g616	g1555	g441	g580
973	Acyl-CoA N-acyltransferase	11	g875	gene_7953	g423	g1899	g604	g424	g562	g617	g1556	g442	g581
974	hypothetical protein	11	g1682	gene_1563	g360	g19	g373	g361	g449	g169	g309	g184	g138
975	Class I glutamine amidotransferase-like protein	11	g878	gene_1099	g426	g1902	g607	g427	g565	g620	g1559	g445	g584
976	Armadillo-type fold	11	g880	gene_4426	g428	g1904	g609	g429	g567	g622	g1561	g447	g586
977	Protein kinase-like domain-containing protein	11	g881	gene_6565	g429	g1905	g610	g430	g568	g623	g1562	g448	g587
978	Cytochrome P450	11	g883	gene_4436	g431	g1907	g612	g432	g570	g625	g1564	g450	g589
979	Ubiquitin-conjugating enzyme/RWD-like protein	11	g884	gene_526	g432	g1908	g613	g433	g571	g626	g1565	g451	g590
980	hypothetical protein	11	g885	gene_8221	g433	g1909	g614	g434	g572	g627	g1566	g452	g591
981	hypothetical protein	11	g2052	gene_6627	g1981	g1910	g2353	g1957	g2554	g1939	g1661	g2528	g1600
982	choline/ethanolamine kinase	11	g2053	gene_138	g1982	g1911	g2354	g1958	g2553	g1940	g1662	g2529	g1601
983	WD40-repeat-containing domain protein	11	g2054	gene_2184	g1983	g1912	g2355	g1959	g2552	g1941	g1663	g2530	g1602
984	UDP-glucose 4-epimerase gale	11	g2055	gene_3221	g1984	g1913	g2356	g1960	g2551	g1942	g1664	g2531	g1603
985	Galactosyltransferase-domain containing protein	11	g2056	gene_6934	g1985	g1914	g2357	g1961	g2550	g1943	g1665	g2532	g1604
986	hypothetical protein	11	g2057	gene_7857	g1986	g1915	g2358	g1962	g2549	g1944	g1666	g2533	g1605
987	hypothetical protein	11	g2058	gene_2267	g1987	g1916	g2359	g1963	g2548	g1945	g1667	g2534	g1606
988	hypothetical protein	11	g2059	gene_7207	g1988	g1917	g2360	g1964	g2547	g1946	g1668	g2535	g1607
989	Peptidase S8/S53 domain-containing protein	11	g2060	gene_3388	g1989	g1918	g2361	g1965	g2546	g1947	g1669	g2536	g1608
990	hypothetical protein	11	g2061	gene_8273	g1990	g1919	g2362	g1966	g2545	g1948	g1670	g2537	g1609
991	hypothetical protein	11	g2062	gene_1518	g1991	g1920	g2363	g1967	g2544	g1949	g1671	g2538	g1610
992	PPPDE putative peptidase domain-domain containing protein	11	g2063	gene_7943	g1992	g1921	g2364	g1968	g2543	g1950	g1672	g2539	g1611
993	hypothetical protein	11	g2064	gene_2196	g1993	g1922	g2365	g1969	g2542	g1951	g1673	g2540	g1612
994	Intraflagellar transport complex B protein 46 C terminal-domain containing protein	11	g2067	gene_2019	g1996	g1925	g2368	g1972	g2539	g1954	g1676	g2543	g1615
995	L-lactate dehydrogenase	11	g2070	gene_4412	g1999	g1928	g2371	g1975	g2536	g1957	g1679	g2546	g1618
996	P-loop containing nucleoside triphosphate hydrolase protein	11	g2072	gene_4477	g2001	g1930	g2373	g1977	g2534	g1959	g1681	g2548	g1620
997	hypothetical protein	11	g5233	gene_2863	g4921	g1934	g4832	g2126	g2409	g4621	g4547	g2110	g1645
998	MBOAT, membrane-bound O-acyltransferase family-domain containing protein	11	g5241	gene_1623	g4914	g1942	g4825	g2134	g2417	g4629	g4540	g2103	g1638
999	Cyclophilin-like domain-containing protein	11	g5242	gene_3432	g4913	g1943	g4824	g2135	g2418	g4630	g4539	g2102	g1637
1000	Cytochrome c oxidase subunit VIa-domain containing protein	11	g9120	gene_6468	g4911	g1945	g4822	g2137	g2420	g4632	g4537	g2100	g1635
1001	ATP-NAD kinase-like domain-containing protein	11	g5097	gene_4505	g5806	g1947	g5267	g2139	g2422	g5471	g5548	g2098	g1633
1002	5-demethoxyubiquinone hydroxylase, mitochondrial-like isoform X3	11	g5092	gene_4594	g5801	g1952	g5262	g2144	g2427	g5476	g5543	g2093	g1628
1003	DNA alkylation repair enzyme	11	g5090	gene_922	g5799	g1954	g5260	g2146	g2429	g5478	g5541	g2091	g1626
1004	hypothetical protein	11	g5089	gene_1976	g5798	g1955	g5259	g2147	g2430	g5479	g5540	g2090	g1625
1005	Quinolinate phosphoribosyl transferase, C-terminal domain-domain containing protein	11	g1520	gene_7563	g1388	g1959	g2216	g2175	g1871	g2489	g2341	g2198	g1960
1006	hypothetical protein	11	g2695	gene_7263	g2787	g196	g207	g3	g214	g283	g134	g133	g1
1007	hypothetical protein	11	g1519	gene_3046	g1387	g1960	g2215	g2176	g1870	g2488	g2340	g2199	g1961
1008	hypothetical protein	11	g1518	gene_6975	g1386	g1961	g2214	g2177	g1869	g2487	g2339	g2200	g1962
1009	hypothetical protein	11	g1517	gene_6365	g1385	g1962	g2213	g2178	g1868	g2486	g2338	g2201	g1963
1010	zinc-binding dehydrogenase	11	g1516	gene_3487	g1384	g1963	g2212	g2179	g1867	g2485	g2337	g2202	g1964
1011	hypothetical protein	11	g1513	gene_8531	g1381	g1966	g2209	g2182	g1864	g2482	g2334	g2205	g1967
1012	hypothetical protein	11	g1512	gene_4051	g1380	g1967	g2208	g2183	g1863	g2481	g2333	g2206	g1968
1013	HotDog domain-containing protein	11	g1511	gene_6093	g1379	g1968	g2207	g2184	g1862	g2480	g2332	g2207	g1969
1014	Dolichyl-diphosphooligosaccharide--protein glycosyltransferase subunit WBP1	11	g2696	gene_2575	g2786	g197	g206	g4	g215	g284	g133	g132	g2
1015	PLK protein kinase	11	g1505	gene_5673	g1373	g1974	g2201	g2190	g1856	g2474	g2326	g2213	g1975
1016	hypothetical protein	11	g9431	gene_2561	g1802	g1977	g5015	g2305	g2433	g2138	g1970	g2177	g1895
1017	hypothetical protein	11	g9430	gene_2132	g1803	g1978	g5016	g2306	g2434	g2139	g1969	g2178	g1896
1018	hypothetical protein	11	g2697	gene_2335	g2785	g198	g205	g5	g216	g285	g132	g131	g3
1019	hypothetical protein	11	g6176	gene_2413	g1806	g1981	g5019	g2309	g2437	g2142	g1966	g2181	g1899
1020	hypothetical protein	11	g6178	gene_2384	g1808	g1983	g5021	g2311	g2439	g2144	g1964	g2183	g1901
1021	hypothetical protein	11	g6179	gene_6646	g1809	g1984	g5022	g2312	g2440	g2145	g1963	g2184	g1902
1022	Sec1-like protein	11	g6180	gene_3489	g1810	g1985	g5023	g2313	g2441	g2146	g1962	g2185	g1903
1023	hypothetical protein	11	g6181	gene_539	g1811	g1986	g5024	g2314	g2442	g2147	g1961	g2186	g1904
1024	hypothetical protein	11	g4003	gene_3939	g1813	g1988	g6518	g2316	g2444	g2149	g1959	g2188	g1906
1025	concanavalin A-like lectin/glucanase domain-containing protein	11	g4004	gene_8516	g1814	g1989	g6517	g2317	g2445	g2150	g1958	g2189	g1907
1026	Domain of unknown function (DUF4203)-domain containing protein	11	g2698	gene_7852	g2784	g199	g204	g6	g217	g286	g131	g130	g4
1027	hypothetical protein	11	g4009	gene_2127	g1819	g1994	g6512	g2322	g2450	g2155	g1953	g2194	g1912
1028	Threonyl/alanyl tRNA synthetase, class II-like protein	11	g4010	gene_8078	g1820	g1995	g9128	g2323	g2451	g2156	g1952	g2195	g1913
1029	Ankyrin repeat-containing domain protein	11	g1149	gene_5271	g959	g1998	g1356	g1379	g2602	g1502	g1032	g1459	g955
1030	calmodulin mutant SYNCAM50	11	g1665	gene_267	g5459	g2	g5483	g5476	g5548	g152	g5281	g200	g121
1031	hypothetical protein	11	g1683	gene_2870	g361	g20	g374	g362	g450	g170	g310	g183	g139
1032	malate synthase	11	g2699	gene_3886	g2783	g200	g203	g7	g218	g287	g130	g129	g5
1033	Ankyrin repeat-containing domain protein	11	g1147	gene_6339	g961	g2000	g1358	g1381	g2604	g1504	g1030	g1461	g957
1034	thymidylate kinase	11	g1144	gene_7380	g963	g2002	g1360	g1383	g2606	g1506	g1027	g1463	g959
1035	hypothetical protein	11	g1141	gene_6378	g966	g2005	g1363	g1386	g2609	g1509	g1024	g1466	g962
1036	hypothetical protein	11	g1140	gene_2427	g967	g2006	g1364	g1387	g2610	g1510	g1023	g1467	g963
1037	BRO1-like domain-domain containing protein	11	g1139	gene_2046	g968	g2007	g1365	g1388	g2611	g1511	g1022	g1468	g964
1038	CAP domain-containing protein	11	g1134	gene_8471	g973	g2012	g1370	g1393	g2616	g1516	g1017	g1473	g969
1039	Cytochrome oxidase assembly protein 1	11	g1131	gene_5452	g976	g2015	g1373	g1396	g2619	g1519	g1014	g1476	g972
1040	hypothetical protein	11	g1130	gene_418	g977	g2016	g1374	g1397	g2620	g1520	g1013	g1477	g973
1041	hypothetical protein	11	g1866	gene_3851	g326	g2017	g1210	g1131	g2483	g2249	g1994	g2246	g2003
1042	hypothetical protein	11	g1864	gene_1258	g328	g2019	g1208	g1133	g2481	g2247	g1996	g2244	g2005
1043	Programmed cell death protein 2, C-terminal putative domain-domain containing protein	11	g2701	gene_6125	g2781	g202	g201	g9	g220	g289	g128	g127	g7
1044	hypothetical protein	11	g1861	gene_5127	g331	g2022	g1205	g1136	g2478	g2244	g1999	g2241	g2008
1045	hypothetical protein	11	g1860	gene_5608	g332	g2023	g1204	g1137	g2477	g2243	g2000	g2240	g2009
1046	Septin-type guanine nucleotide-binding (G) domain-containing protein	11	g1859	gene_2543	g333	g2024	g1203	g1138	g2476	g2242	g2001	g2239	g2010
1047	MAP kinase	11	g1857	gene_563	g335	g2026	g1201	g1140	g2474	g2240	g2003	g2237	g2012
1048	hypothetical protein	11	g1855	gene_3608	g337	g2028	g1199	g1142	g2472	g2238	g2005	g2235	g2014
1049	hypothetical protein	11	g1854	gene_1876	g338	g2029	g1198	g1143	g2471	g2237	g2006	g2234	g2015
1050	UAA transporter	11	g2702	gene_6920	g2780	g203	g200	g10	g221	g290	g127	g126	g8
1051	P-loop containing nucleoside triphosphate hydrolase protein	11	g1853	gene_1012	g339	g2030	g1197	g1144	g2470	g2236	g2007	g2233	g2016
1052	hypothetical protein	11	g1852	gene_3456	g340	g2031	g1196	g1145	g2469	g2235	g2008	g2232	g2017
1053	hypothetical protein	11	g1851	gene_1265	g341	g2032	g1195	g1146	g2468	g2234	g2009	g2231	g2018
1054	C2 domain-containing protein	11	g1849	gene_7787	g343	g2034	g1193	g1148	g2466	g2232	g2011	g2229	g2020
1055	2-nitropropane dioxygenase	11	g1848	gene_8557	g344	g2035	g1192	g1149	g2465	g2231	g2012	g2228	g2021
1056	adenosylmethionine decarboxylase	11	g1847	gene_1732	g345	g2036	g1191	g1150	g2464	g2230	g2013	g2227	g2022
1057	hypothetical protein	11	g1845	gene_258	g347	g2038	g1189	g1152	g2462	g2228	g2015	g2225	g2024
1058	hypothetical protein	11	g1842	gene_4433	g350	g2041	g1186	g1155	g2459	g2225	g2018	g2222	g2027
1059	hypothetical protein	11	g1841	gene_3001	g351	g2042	g1185	g1156	g2458	g2224	g2019	g2221	g2028
1060	hypothetical protein	11	g1840	gene_5950	g352	g2043	g1184	g1157	g2457	g2223	g2020	g2220	g2029
1061	RGS domain-containing protein	11	g1839	gene_8258	g353	g2044	g1183	g1158	g2456	g2222	g2021	g2219	g2030
1062	hydroxyacyl glutathione hydrolase	11	g1909	gene_5314	g90	g2048	g2243	g92	g104	g259	g178	g225	g630
1063	WD40-repeat-containing domain protein	11	g1911	gene_3616	g88	g2050	g2245	g90	g102	g261	g180	g223	g632
1064	WD40-repeat-containing domain protein	11	g1912	gene_5486	g87	g2051	g2246	g89	g101	g262	g181	g222	g633
1065	S-adenosyl-L-methionine-dependent methyltransferase	11	g1913	gene_6967	g86	g2052	g2247	g88	g100	g263	g182	g221	g634
1066	hypothetical protein	11	g2074	gene_5374	g84	g2054	g2249	g86	g98	g265	g184	g219	g636
1067	ribosomal protein L14 KNC99254.1 ribosomal protein L14	11	g2075	gene_2278	g83	g2055	g2250	g85	g97	g266	g185	g218	g637
1068	Alpha/Beta hydrolase fold	11	g2076	gene_4210	g82	g2056	g2251	g84	g96	g267	g186	g217	g638
1069	hypothetical protein	11	g2077	gene_13	g81	g2057	g2252	g83	g95	g268	g187	g216	g639
1070	Alpha/Beta hydrolase fold	11	g2078	gene_4830	g80	g2058	g2253	g82	g94	g269	g188	g215	g640
1071	hypothetical protein	11	g2079	gene_6188	g79	g2059	g2254	g81	g93	g270	g189	g214	g641
1072	Ham1 deoxyribonucleoside triphosphate pyrophosphohydrolase CCG24101.1 Ham1 deoxyribonucleoside triphosphate pyrophosphohydrolase	11	g2081	gene_3596	g77	g2061	g2256	g79	g91	g272	g191	g212	g643
1073	hypothetical protein	11	g2082	gene_1533	g76	g2062	g2257	g78	g90	g273	g192	g211	g644
1074	hypothetical protein	11	g2084	gene_6547	g74	g2064	g2259	g76	g88	g275	g194	g209	g646
1075	MutS domain V-domain containing protein	11	g2087	gene_6513	g71	g2067	g2262	g73	g85	g278	g197	g206	g649
1076	hypothetical protein	11	g2089	gene_4400	g69	g2069	g2264	g71	g83	g280	g199	g204	g651
1077	hypothetical protein	11	g2706	gene_1889	g2776	g207	g196	g14	g225	g294	g123	g122	g12
1078	hypothetical protein	11	g5986	gene_7422	g1978	g2074	g2418	g2279	g2581	g2252	g2096	g2328	g4384
1079	P-loop containing nucleoside triphosphate hydrolase protein	11	g5987	gene_6970	g1977	g2075	g2417	g2278	g2582	g2253	g2097	g2327	g4383
1080	hypothetical protein	11	g5989	gene_109	g1975	g2077	g2415	g2276	g2584	g2255	g2099	g2325	g4381
1081	p68 RNA helicase	11	g5990	gene_566	g1974	g2078	g2414	g2275	g2585	g2256	g2100	g2324	g4380
1082	hypothetical protein	11	g3547	gene_5958	g1972	g2080	g2412	g2273	g2587	g2258	g2102	g2322	g4378
1083	WD40-repeat-containing domain protein	11	g3548	gene_7866	g1971	g2081	g2411	g2272	g2588	g2259	g2103	g2321	g4377
1084	C8orf37 protein	11	g3551	gene_1959	g1968	g2084	g2408	g2269	g2591	g2262	g2106	g2318	g6163
1085	Metallo-dependent phosphatase-like protein	11	g3552	gene_5027	g1967	g2085	g2407	g2268	g2592	g2263	g2107	g2317	g6162
1086	2-nitropropane dioxygenase	11	g3553	gene_993	g1966	g2086	g2406	g2267	g2593	g2264	g2108	g2316	g6161
1087	Acyl-CoA dehydrogenase/oxidase, N-terminal and middle domain-containing protein	11	g3554	gene_8510	g1965	g2087	g2405	g2266	g2594	g2265	g2109	g2315	g6160
1088	ClpP/crotonase-like domain-containing protein	11	g3555	gene_5913	g1964	g2088	g2404	g2265	g2595	g2266	g2110	g2314	g6159
1089	hypothetical protein	11	g3556	gene_4509	g1963	g2089	g2403	g2264	g2596	g2267	g2111	g2313	g6158
1090	Peroxin-3	11	g3559	gene_7941	g1960	g2092	g2400	g2261	g2599	g2270	g2114	g2310	g6155
1091	hypothetical protein	11	g8929	gene_4514	g9253	g2096	g2423	g9076	g1406	g9306	g2135	g9087	g2082
1092	Mitochondrial carrier domain-containing protein	11	g6961	gene_5469	g2788	g2098	g2425	g2935	g1408	g7794	g2137	g2990	g2084
1093	hypothetical protein	11	g6960	gene_1298	g2789	g2099	g2426	g2936	g1409	g7793	g2138	g2991	g2085
1094	serine/threonine kinase 3	11	g2709	gene_6865	g2773	g210	g193	g17	g228	g297	g120	g119	g15
1095	citrate synthase	11	g6955	gene_7736	g2794	g2104	g2431	g2941	g1414	g7788	g2143	g2996	g2090
1096	Family of unknown function (DUF572)-domain containing protein	11	g4000	gene_4500	g2797	g2107	g2434	g2944	g1417	g2555	g2146	g2999	g2093
1097	hypothetical protein	11	g3996	gene_6722	g2801	g2111	g2438	g2948	g1421	g2559	g2150	g3003	g2097
1098	hypothetical protein	11	g1982	gene_2224	g2075	g2112	g2439	g8004	g6131	g2379	g2191	g6418	g1343
1099	Domain of unknown function (DUF814)-domain containing protein	11	g1980	gene_4785	g2073	g2114	g2441	g8002	g6129	g2381	g2189	g6416	g1341
1100	hypothetical protein	11	g1975	gene_6157	g2068	g2119	g2446	g5735	g6124	g2386	g2184	g5901	g1336
1101	hypothetical protein	11	g1973	gene_377	g2066	g2121	g2448	g5733	g4863	g2388	g2182	g5903	g1334
1102	hypothetical protein	11	g1968	gene_7995	g2061	g2126	g2453	g5728	g4868	g2393	g2177	g5908	g1329
1103	hypothetical protein	11	g1966	gene_1275	g2059	g2128	g2455	g7830	g4870	g2395	g2175	g5910	g1327
1104	hypothetical protein	11	g1965	gene_7503	g2058	g2129	g2456	g7829	g4871	g2396	g2174	g5911	g1326
1105	Uracil phosphoribosyltransferase-domain containing protein	11	g1963	gene_3636	g2056	g2131	g2458	g7827	g4873	g2398	g2172	g8764	g1324
1106	ribosomal protein L1 KND02696.1 ribosomal protein L1	11	g1961	gene_7118	g2054	g2133	g2460	g7825	g4875	g2400	g2170	g8762	g1322
1107	hypothetical protein	11	g2343	gene_6880	g2076	g2134	g2461	g2406	g3237	g5303	g2151	g2372	g1764
1108	hypothetical protein	11	g2340	gene_5752	g2079	g2137	g2464	g2403	g3234	g5306	g2154	g2369	g1761
1109	WD40-repeat-containing domain protein	11	g2339	gene_1956	g2080	g2138	g2465	g2402	g3233	g5307	g2155	g2368	g1760
1110	LETM1-like protein-domain containing protein	11	g2338	gene_8167	g2081	g2139	g2466	g2401	g3232	g5308	g2156	g2367	g1759
1111	Alpha/Beta hydrolase fold	11	g375	gene_2262	g2769	g214	g189	g21	g232	g301	g116	g115	g19
1112	hypothetical protein	11	g2336	gene_7376	g2083	g2141	g2468	g2399	g3230	g5310	g2158	g2365	g1757
1113	hypothetical protein	11	g2332	gene_8478	g2087	g2145	g2472	g2395	g3226	g4329	g2162	g2361	g1753
1114	hypothetical protein	11	g2331	gene_2244	g2088	g2146	g2473	g2394	g3225	g4328	g2163	g2360	g1752
1115	hypothetical protein	11	g2330	gene_2894	g2089	g2147	g2474	g2393	g3224	g4327	g2164	g2359	g1751
1116	hypothetical protein	11	g2329	gene_698	g2090	g2148	g2475	g2392	g3223	g4326	g2165	g2358	g1750
1117	hypothetical protein	11	g2326	gene_2959	g2092	g2150	g2477	g2390	g3221	g4324	g2167	g2356	g1748
1118	P-loop containing nucleoside triphosphate hydrolase protein	11	g2325	gene_6104	g2093	g2151	g2478	g2389	g3220	g4323	g2168	g2355	g1747
1119	hypothetical protein	11	g2287	gene_3572	g2132	g2154	g2742	g2219	g2994	g2377	g2277	g2268	g7739
1120	hypothetical protein	11	g2286	gene_2570	g2131	g2155	g2741	g2220	g2993	g2376	g2276	g2269	g7738
1121	hypothetical protein	11	g2285	gene_1852	g2130	g2156	g2740	g2221	g2992	g2375	g2275	g2270	g7737
1122	hypothetical protein	11	g2284	gene_2932	g2129	g2157	g2739	g2222	g2991	g2374	g2274	g2271	g7736
1123	Protein kinase-like domain-containing protein	11	g2283	gene_3756	g2128	g2158	g2738	g2223	g2990	g2373	g2273	g2272	g7735
1124	HSP20-like chaperone	11	g2282	gene_5714	g2127	g2159	g2737	g2224	g2989	g2372	g2272	g2273	g7734
1125	Major facilitator superfamily domain-containing protein	11	g2281	gene_2044	g2126	g2160	g2736	g2225	g2988	g2371	g2271	g2274	g3499
1126	hypothetical protein	11	g2279	gene_8537	g2124	g2162	g2734	g2227	g2986	g2369	g2269	g2276	g3496
1127	P-loop containing nucleoside triphosphate hydrolase protein	11	g2277	gene_7115	g2122	g2164	g2732	g2229	g2984	g2367	g2267	g2278	g3494
1128	ESCO1/2 acetyl-transferase-domain containing protein	11	g2276	gene_7562	g2121	g2165	g2731	g2230	g2983	g2366	g2266	g2279	g3493
1129	hypothetical protein	11	g2275	gene_4023	g2120	g2166	g2730	g2231	g2982	g2365	g2265	g2280	g3492
1130	tRNA pseudouridine synthase	11	g2272	gene_7831	g2117	g2169	g2727	g2234	g2979	g2362	g2262	g2283	g3489
1131	hypothetical protein	11	g2271	gene_2455	g2116	g2170	g2726	g2235	g2978	g2361	g2261	g2284	g3488
1132	ELMO/CED-12 family-domain containing protein	11	g2147	gene_7704	g2211	g2172	g2480	g2407	g2698	g2427	g2279	g2445	g2188
1133	WD40-repeat-containing domain protein	11	g2144	gene_5148	g2214	g2175	g2483	g2410	g2701	g2424	g2282	g2442	g2191
1134	thioredoxin reductase	11	g2143	gene_7010	g2215	g2176	g2484	g2411	g2702	g2423	g2283	g2441	g2192
1135	hypothetical protein	11	g2142	gene_5743	g2216	g2177	g2485	g2412	g2703	g2422	g2284	g2440	g2193
1136	Armadillo-type fold	11	g2140	gene_8066	g2218	g2179	g2487	g2414	g2705	g2420	g2286	g2438	g2195
1137	hypothetical protein	11	g2137	gene_5406	g2221	g2182	g2490	g2417	g2708	g2417	g2289	g2435	g2198
1138	hypothetical protein	11	g2136	gene_3748	g2222	g2183	g2491	g2418	g2709	g2416	g2290	g2434	g2199
1139	Bromodomain-containing protein	11	g2134	gene_7596	g2224	g2185	g2493	g2420	g2711	g2414	g2292	g2432	g2201
1140	Acyl transferase/acyl hydrolase/lysophospholipase	11	g2132	gene_5896	g2226	g2187	g2495	g2422	g2713	g2412	g2294	g2430	g2203
1141	hypothetical protein	11	g2131	gene_7375	g2227	g2188	g2496	g2423	g2714	g2411	g2295	g2429	g2204
1142	hypothetical protein	11	g2130	gene_1851	g2228	g2189	g2497	g2424	g2715	g2410	g2296	g2428	g2205
1143	WD40-repeat-containing domain protein	11	g2126	gene_5513	g2232	g2193	g2501	g2428	g2719	g2406	g2300	g2424	g2209
1144	hypothetical protein	11	g2124	gene_3807	g2234	g2195	g2503	g2430	g2721	g2404	g2302	g2422	g2211
1145	hypothetical protein	11	g2123	gene_7159	g2235	g2196	g2504	g2431	g2722	g2403	g2303	g2421	g2212
1146	AP endonuclease	11	g2122	gene_7984	g2236	g2197	g2505	g2432	g2723	g2402	g2304	g2420	g2213
1147	hypothetical protein	11	g1089	gene_2210	g2210	g2199	g2115	g2434	g1368	g2117	g1930	g2475	g2957
1148	hypothetical protein	11	g1685	gene_2930	g363	g22	g376	g364	g452	g172	g312	g181	g141
1149	Peroxisome membrane protein	11	g1084	gene_7091	g2205	g2205	g2110	g2440	g1363	g2112	g1925	g2470	g2952
1150	hypothetical protein	11	g1083	gene_8355	g2204	g2206	g2109	g2441	g1362	g2111	g1924	g2469	g2951
1151	phosphoglycerate mutase	11	g1081	gene_7215	g2202	g2208	g2107	g2443	g1360	g2109	g1922	g2467	g2949
1152	Alpha carbonic anhydrase	11	g382	gene_1750	g676	g221	g182	g28	g239	g308	g109	g108	g26
1153	hypothetical protein	11	g1078	gene_4615	g2199	g2211	g2104	g2446	g1357	g2106	g1919	g2464	g2946
1154	NUDIX hydrolase domain-like protein	11	g1077	gene_8565	g2198	g2212	g2103	g2447	g1356	g2105	g1918	g2463	g2945
1155	WD40-repeat-containing domain protein	11	g1076	gene_6812	g2197	g2213	g2102	g2448	g1355	g2104	g1917	g2462	g2944
1156	hypothetical protein	11	g1075	gene_2096	g2196	g2214	g2101	g2449	g1354	g2103	g1916	g2461	g2943
1157	hypothetical protein	11	g1073	gene_3888	g2194	g2216	g2099	g2451	g1352	g2101	g1914	g2459	g2941
1158	hypothetical protein	11	g1072	gene_1026	g2193	g2217	g2098	g2452	g1351	g2100	g1913	g2458	g2940
1159	S-adenosyl-L-methionine-dependent methyltransferase	11	g1069	gene_5864	g2190	g2220	g2095	g2455	g1348	g2097	g1910	g2455	g2937
1160	hypothetical protein	11	g1068	gene_4939	g2189	g2221	g2094	g2456	g1347	g2096	g1909	g2454	g6959
1161	SGT1-domain-containing protein	11	g1066	gene_1105	g2187	g2223	g2092	g2458	g1345	g2094	g1907	g2452	g6957
1162	Alpha/Beta hydrolase fold	11	g1065	gene_3037	g2186	g2224	g2091	g2459	g1344	g2093	g1906	g2451	g6956
1163	hypothetical protein	11	g1060	gene_2375	g2181	g2229	g2086	g2464	g1339	g2088	g1901	g2446	g6951
1164	Alpha/Beta hydrolase fold	11	g3600	gene_126	g5734	g2234	g4219	g6814	g2673	g5814	g2583	g2480	g5031
1165	hypothetical protein	11	g3605	gene_4174	g5739	g2239	g4224	g4336	g2678	g5819	g2588	g2485	g5036
1166	Cleft lip and palate transmembrane protein 1 (CLPTM1)-domain containing protein	11	g385	gene_3229	g679	g224	g179	g31	g242	g311	g106	g105	g29
1167	Organic solute transporter Ostalpha-domain containing protein	11	g3606	gene_297	g5740	g2240	g4225	g4337	g2679	g5820	g2589	g2486	g5037
1168	Vasohibin-domain containing protein	11	g4694	gene_1627	g7608	g2243	g5390	g4340	g2683	g5371	g2593	g2489	g9942
1169	hypothetical protein	11	g4695	gene_61	g7607	g2244	g5391	g4341	g2684	g5372	g2594	g2490	g9943
1170	hypothetical protein	11	g4696	gene_8169	g7606	g2245	g5392	g4342	g2685	g5373	g2595	g2491	g9944
1171	Pkinase-domain-containing protein	11	g4699	gene_641	g7603	g2248	g5395	g4345	g2688	g5376	g2598	g2494	g7533
1172	hypothetical protein	11	g4701	gene_4801	g7601	g2249	g5397	g4346	g2690	g5378	g2599	g2496	g7534
1173	Protein kinase-like domain-containing protein	11	g386	gene_3195	g680	g225	g178	g32	g243	g312	g105	g104	g30
1174	Globin-like protein	11	g4703	gene_7518	g7599	g2251	g5399	g4348	g2692	g5380	g2601	g2498	g7536
1175	Metalloenzyme, LuxS/M16 peptidase-like protein	11	g4704	gene_570	g8257	g2252	g5400	g4349	g2693	g5381	g2602	g2499	g7537
1176	SGS domain-domain containing protein	11	g4706	gene_2866	g8259	g2254	g5402	g4351	g2695	g5383	g2604	g2501	g7539
1177	hypothetical protein	11	g5967	gene_5763	g4652	g2261	g6281	g5653	g5753	g4722	g2347	g2589	g8656
1178	hypothetical protein	11	g5966	gene_5650	g4653	g2262	g6282	g5652	g5752	g4723	g2348	g2588	g8655
1179	hypothetical protein	11	g3932	gene_3089	g4654	g2263	g8215	g5651	g5751	g4724	g2349	g2587	g8654
1180	hypothetical protein	11	g3933	gene_2050	g4655	g2264	g8216	g5650	g5750	g4725	g2350	g2586	g8653
1181	HSP20-like chaperone	11	g3937	gene_167	g4659	g2268	g8220	g5516	g5564	g4729	g2354	g2583	g9820
1182	MT-A70-domain-containing protein	11	g3939	gene_6987	g6532	g2270	g6476	g5518	g5566	g6586	g2356	g2581	g6321
1183	acetolactate synthase	11	g3940	gene_8483	g6533	g2271	g6477	g5519	g5567	g6587	g2357	g2580	g6322
1184	hypothetical protein	11	g3941	gene_939	g6534	g2272	g6478	g5520	g5568	g6588	g2358	g2579	g6323
1185	RNA 3'-terminal phosphate cyclase/enolpyruvate transferase	11	g3946	gene_209	g6539	g2277	g6483	g5525	g5573	g6593	g2363	g2574	g6328
1186	hypothetical protein	11	g389	gene_6021	g683	g228	g175	g35	g246	g315	g102	g101	g33
1187	P-loop containing nucleoside triphosphate hydrolase protein	11	g914	gene_5000	g463	g2282	g643	g464	g602	g657	g3518	g481	g620
1188	Amino acid permease-domain containing protein	11	g912	gene_1663	g460	g2284	g641	g461	g599	g654	g3516	g479	g618
1189	U6 snRNA phosphodiesterase Usb1	11	g910	gene_4288	g458	g2286	g639	g459	g597	g652	g3514	g477	g616
1190	hypothetical protein	11	g909	gene_5344	g457	g2287	g638	g458	g596	g651	g3513	g476	g615
1191	hypothetical protein	11	g390	gene_6760	g684	g229	g174	g36	g247	g316	g101	g100	g34
1192	hypothetical protein	11	g905	gene_2534	g453	g2291	g634	g454	g592	g647	g3509	g472	g611
1193	LOC496356 protein-like protein	11	g904	gene_3739	g452	g2292	g633	g453	g591	g646	g3508	g471	g610
1194	hypothetical protein	11	g903	gene_205	g451	g2293	g632	g452	g590	g645	g3507	g470	g609
1195	hypothetical protein	11	g902	gene_2634	g450	g2294	g631	g451	g589	g644	g3506	g469	g608
1196	glycine dehydrogenase	11	g901	gene_1483	g449	g2295	g630	g450	g588	g643	g3505	g468	g607
1197	S-adenosyl-L-methionine-dependent methyltransferase	11	g899	gene_5169	g447	g2297	g628	g448	g586	g641	g3503	g466	g605
1198	Translation protein SH3-like domain-containing protein	11	g898	gene_4899	g446	g2298	g627	g447	g585	g640	g3502	g465	g604
1199	Mob1/phocein	11	g897	gene_5756	g445	g2299	g626	g446	g584	g639	g3501	g464	g603
1200	WD40-repeat-containing domain protein	11	g896	gene_3114	g444	g2300	g625	g445	g583	g638	g3500	g463	g602
1201	hypothetical protein	11	g894	gene_6973	g442	g2302	g623	g443	g581	g636	g3498	g461	g600
1202	Alpha/Beta hydrolase fold	11	g892	gene_5904	g440	g2304	g621	g441	g579	g634	g8851	g459	g598
1203	hypothetical protein	11	g890	gene_999	g438	g2306	g619	g439	g577	g632	g8849	g457	g596
1204	Acyl-CoA dehydrogenase/oxidase, N-terminal and middle domain-containing protein	11	g889	gene_208	g437	g2307	g618	g438	g576	g631	g8848	g456	g595
1205	Alkaline-phosphatase-like, core domain-containing protein	11	g1550	gene_5375	g1855	g2316	g2191	g3218	g3065	g2916	g2707	g2891	g5977
1206	metalloprotease	11	g1551	gene_2058	g1856	g2317	g2190	g3217	g3064	g2915	g2706	g2890	g9656
1207	ABC-2 type transporter-domain containing protein	11	g1553	gene_7732	g1858	g2319	g2188	g3215	g3062	g2913	g2704	g2888	g7227
1208	Herpesviridae UL52/UL70 DNA primase-domain containing protein	11	g1935	gene_831	g1957	g2325	g2377	g2238	g2623	g2357	g1846	g2731	g8589
1209	Cobalamin-independent synthase, Catalytic domain-domain containing protein	11	g1934	gene_5338	g1956	g2326	g2378	g2239	g2624	g2356	g1845	g2730	g8588
1210	Tim17/Tim22/Tim23/Pmp24 family-domain-containing protein	11	g1932	gene_498	g1954	g2328	g2380	g2241	g2626	g2354	g1843	g2728	g3589
1211	Domain of unknown function (DUF4187)-domain containing protein	11	g1931	gene_4822	g1953	g2329	g2381	g2242	g2627	g2353	g1842	g2727	g3590
1212	hypothetical protein	11	g1928	gene_6954	g1950	g2332	g2384	g2245	g2630	g2350	g1839	g2724	g3593
1213	hypothetical protein	11	g1927	gene_893	g1949	g2333	g2385	g2246	g2631	g2349	g1838	g2723	g3594
1214	Peptidase S28	11	g1926	gene_4874	g1948	g2334	g2386	g2247	g2632	g2348	g1837	g2722	g3595
1215	Aldehyde/histidinol dehydrogenase	11	g1925	gene_5123	g1947	g2335	g2387	g2248	g2633	g2347	g1836	g2721	g3596
1216	Cdc25 family phosphatase	11	g1924	gene_5074	g1946	g2336	g2388	g2249	g2634	g2346	g1835	g2720	g3597
1217	histone-fold-containing protein	11	g1922	gene_6185	g1944	g2338	g2390	g2251	g2636	g2344	g1833	g2718	g3599
1218	pre-mRNA splicing factor component-domain containing protein	11	g1921	gene_1951	g1943	g2339	g2391	g2252	g2637	g2343	g1832	g2717	g3600
1219	hypothetical protein	11	g395	gene_6386	g689	g234	g169	g41	g252	g321	g96	g95	g39
1220	hypothetical protein	11	g1920	gene_7727	g1942	g2340	g2392	g2253	g2638	g2342	g1831	g2716	g3601
1221	hypothetical protein	11	g1919	gene_4550	g1941	g2341	g2393	g2254	g2639	g2341	g1830	g2715	g3602
1222	hypothetical protein	11	g1918	gene_3286	g1940	g2342	g2394	g2255	g2640	g2340	g1829	g2714	g3603
1223	hypothetical protein	11	g1917	gene_7071	g1939	g2343	g2395	g2256	g2641	g2339	g1828	g2713	g3604
1224	hypothetical protein	11	g2479	gene_6898	g1913	g2346	g2267	g1539	g2531	g451	g1203	g2286	g2056
1225	hypothetical protein	11	g2477	gene_5777	g1915	g2348	g2269	g1537	g2529	g449	g1205	g2288	g2054
1226	hypothetical protein	11	g2476	gene_4696	g1916	g2349	g2270	g1536	g2528	g448	g1206	g2289	g2053
1227	hypothetical protein	11	g396	gene_5296	g690	g235	g168	g42	g253	g322	g95	g94	g40
1228	methionyl-tRNA formyltransferase	11	g2474	gene_982	g1918	g2351	g2272	g1534	g2526	g446	g1208	g2291	g2051
1229	hypothetical protein	11	g2473	gene_7494	g1919	g2352	g2273	g1533	g2525	g445	g1209	g2292	g2050
1230	Protein kinase-like domain-containing protein	11	g2472	gene_6536	g1920	g2353	g2274	g1532	g2524	g444	g1210	g2293	g2049
1231	hypothetical protein	11	g2471	gene_5059	g1921	g2354	g2275	g1531	g2523	g443	g1211	g2294	g2048
1232	hypothetical protein	11	g2470	gene_6121	g1922	g2355	g2276	g1530	g2522	g442	g1212	g2295	g2047
1233	hypothetical protein	11	g2468	gene_57	g1924	g2357	g2278	g1528	g2520	g440	g1214	g2297	g2045
1234	hypothetical protein	11	g397	gene_2532	g691	g236	g167	g43	g254	g323	g94	g93	g41
1235	Domain of unknown function (DUF4436)-domain containing protein	11	g2465	gene_7586	g1927	g2360	g2281	g1525	g2517	g437	g1217	g2300	g2042
1236	hypothetical protein	11	g2463	gene_5045	g1929	g2362	g2283	g1523	g2515	g435	g1219	g2302	g2040
1237	hypothetical protein	11	g2165	gene_1228	g2350	g2369	g2555	g2563	g2795	g2569	g2428	g2616	g2338
1238	hypothetical protein	11	g398	gene_2097	g692	g237	g166	g44	g255	g324	g93	g92	g42
1239	hypothetical protein	11	g2162	gene_6252	g2347	g2372	g2558	g2560	g2798	g2572	g2425	g2619	g2341
1240	hypothetical protein	11	g2160	gene_5057	g2345	g2374	g2560	g2558	g2800	g2574	g2423	g2621	g2343
1241	hypothetical protein	11	g2159	gene_3682	g2344	g2375	g2561	g2557	g2801	g2575	g2422	g2622	g2344
1242	P-loop containing nucleoside triphosphate hydrolase protein	11	g2158	gene_1291	g2343	g2376	g2562	g2556	g2802	g2576	g2421	g2623	g2345
1243	hypothetical protein	11	g2157	gene_2069	g2342	g2377	g2563	g2555	g2803	g2577	g2420	g2624	g2346
1244	Mu homology domain-containing protein	11	g2151	gene_5768	g2336	g2383	g2569	g2549	g2809	g2583	g2414	g2630	g2352
1245	hypothetical protein	11	g2150	gene_1352	g2335	g2384	g2570	g2548	g2810	g2584	g2413	g2631	g2353
1246	TLD-domain containing protein	11	g2149	gene_3628	g2334	g2385	g2571	g2547	g2811	g2585	g2412	g2632	g2354
1247	hypothetical protein	11	g2148	gene_8000	g2333	g2386	g2572	g2546	g2812	g2586	g2411	g2633	g2355
1248	Sm-like ribonucleo protein XP_033567167.1 Sm-like ribonucleo protein KAF1933326.1 Sm-like ribonucleo protein KAF2632977.1 Sm-like ribonucleo protein KZM26608.1 ribonucleo protein complex	11	g4028	gene_5321	g4708	g2387	g6434	g1090	g6659	g919	g8564	g6402	g4252
1249	mercuric reductase	11	g4034	gene_6721	g4714	g2393	g6440	g1096	g6665	g925	g1095	g6396	g4258
1250	Nucleotide-diphospho-sugar transferase	11	g4035	gene_4743	g4715	g2394	g6441	g1097	g6666	g926	g1094	g6395	g4259
1251	hypothetical protein	11	g4036	gene_8472	g4716	g2395	g6442	g1098	g6667	g927	g1093	g6394	g4260
1252	Folate-sensitive fragile site protein Fra10Ac1-domain containing protein	11	g8548	gene_3440	g8587	g2399	g1601	g1102	g1779	g931	g1089	g4153	g4264
1253	hypothetical protein	11	g9432	gene_3352	g1669	g2403	g1605	g1106	g1783	g935	g1085	g4149	g4268
1254	hypothetical protein	11	g2494	gene_4054	g1665	g2407	g1609	g1110	g1787	g939	g1081	g4145	g6523
1255	hypothetical protein	11	g402	gene_8423	g696	g241	g162	g48	g259	g328	g89	g88	g46
1256	FACT complex subunit (SPT16/CDC68)-domain containing protein	11	g8587	gene_4280	g2572	g2412	g1521	g2875	g2997	g2827	g4239	g1210	g819
1257	28 kDa heat and acid-stable phospho protein-like	11	g6878	gene_4205	g2576	g2416	g1517	g2879	g3001	g2831	g4235	g1206	g815
1258	hypothetical protein	11	g6880	gene_6636	g2578	g2418	g1515	g2881	g3003	g2833	g4233	g1204	g813
1259	hypothetical protein	11	g6883	gene_6327	g2581	g2421	g1512	g2884	g3006	g2836	g4230	g1201	g810
1260	hypothetical protein	11	g6884	gene_4263	g2582	g2422	g1511	g2885	g3007	g2837	g4229	g1200	g809
1261	Ribosomal protein S5 domain 2-type fold	11	g9754	gene_6022	g2583	g2423	g1510	g2886	g3008	g2838	g4228	g1199	g808
1262	Mitochondrial distribution and morphology protein family 31/32	11	g9755	gene_7847	g2584	g2424	g1509	g2887	g3009	g2839	g4227	g1198	g807
1263	Mago nashi protein	11	g6575	gene_5855	g2588	g2428	g1505	g2891	g3013	g2843	g3156	g1194	g803
1264	hypothetical protein	11	g404	gene_3321	g698	g243	g160	g50	g261	g330	g87	g86	g48
1265	Alpha/beta knot methyltransferase	11	g6580	gene_7975	g2593	g2433	g1500	g2896	g3018	g2848	g3151	g1189	g798
1266	hypothetical protein	11	g9770	gene_2825	g2595	g2435	g1498	g2898	g3020	g2850	g3149	g1187	g796
1267	P-loop containing nucleoside triphosphate hydrolase	11	g2258	gene_8246	g2461	g2436	g2694	g2703	g2965	g2789	g932	g1259	g2493
1268	GNAT family N-acetyltransferase	11	g2259	gene_140	g2462	g2437	g2695	g2704	g2966	g2788	g931	g1260	g2492
1269	Metalloenzyme, LuxS/M16 peptidase-like protein	11	g2262	gene_2476	g2465	g2440	g2698	g2707	g2969	g2785	g928	g1263	g2489
1270	hypothetical protein	11	g2265	gene_5992	g2468	g2443	g2701	g2710	g2972	g2782	g925	g1266	g2486
1271	hypothetical protein	11	g2269	gene_2661	g2472	g2447	g2705	g2714	g2976	g2778	g921	g1270	g2482
1272	hypothetical protein	11	g2358	gene_6243	g2642	g2451	g2823	g2762	g3046	g2908	g2699	g2862	g2617
1273	hypothetical protein	11	g2355	gene_3255	g2645	g2454	g2820	g2765	g3049	g2905	g2696	g2859	g2620
1274	RibD domain-containing protein	11	g2353	gene_2721	g2647	g2456	g2818	g2767	g3051	g2903	g2694	g2857	g2622
1275	hypothetical protein	11	g2349	gene_4452	g2651	g2460	g2814	g2771	g3055	g2899	g2690	g2853	g2626
1276	phosphoribosylformylglycinamidine synthase	11	g2347	gene_5661	g2653	g2462	g2812	g2773	g3057	g2897	g2688	g2851	g2628
1277	Tubulin/FtsZ, GTPase domain-containing protein	11	g2345	gene_4574	g2655	g2464	g2810	g2775	g3059	g2895	g2686	g2849	g2630
1278	hypothetical protein	11	g2344	gene_2531	g2656	g2465	g2809	g2776	g3060	g2894	g2685	g2848	g2631
1279	Beta-lactamase-like protein	11	g7908	gene_1236	g5381	g2466	g7309	g2802	g7409	g6887	g2668	g7773	g2648
1280	Cytosol aminopeptidase family, catalytic domain-domain containing protein	11	g7911	gene_2985	g5378	g2469	g7306	g2805	g7412	g6890	g2671	g7776	g2645
1281	farnesyl-diphosphate farnesyltransferase	11	g408	gene_3477	g702	g247	g156	g54	g265	g334	g83	g82	g52
1282	hypothetical protein	11	g9329	gene_7466	g5377	g2470	g7305	g2806	g7413	g6891	g2672	g7777	g2644
1283	hypothetical protein	11	g8263	gene_3305	g6528	g2476	g6377	g2812	g6442	g6521	g2678	g4346	g2638
1284	P-loop containing nucleoside triphosphate hydrolase protein	11	g409	gene_2081	g703	g248	g155	g55	g266	g335	g82	g81	g53
1285	HECT-domain-containing protein	11	g2379	gene_3868	g2240	g2484	g2864	g2871	g3127	g2430	g2322	g2955	g2650
1286	hypothetical protein	11	g2386	gene_1442	g2247	g2491	g2871	g2864	g3120	g2437	g2315	g2962	g2657
1287	hypothetical protein	11	g2387	gene_8366	g2248	g2492	g2872	g2863	g3119	g2438	g2314	g2963	g2658
1288	hypothetical protein	11	g2388	gene_7675	g2249	g2493	g2873	g2862	g3118	g2439	g2313	g2964	g2659
1289	Mob1/phocein	11	g2390	gene_8476	g2251	g2495	g2875	g2860	g3116	g2441	g2311	g2966	g2661
1290	hypothetical protein	11	g2393	gene_3796	g2254	g2498	g2878	g2857	g3113	g2444	g2308	g2969	g2664
1291	D-isomer specific 2-hydroxyacid dehydrogenase, NAD binding domain-domain containing protein	11	g1688	gene_1635	g366	g25	g379	g367	g455	g175	g315	g178	g144
1292	hypothetical protein	11	g2362	gene_6312	g2724	g2502	g2847	g2838	g3094	g3044	g5354	g2933	g2687
1293	hypothetical protein	11	g2363	gene_7417	g2725	g2503	g2848	g2839	g3095	g3045	g5353	g2932	g2688
1294	Ribosomal protein L18e/L15P	11	g2364	gene_2604	g2726	g2504	g2849	g2840	g3096	g3046	g5352	g2931	g2689
1295	MCM2/3/5 family-domain containing protein	11	g2367	gene_827	g2729	g2507	g2852	g2843	g3099	g3049	g5349	g2928	g2692
1296	Aspartate/glutamate/uridylate kinase	11	g2369	gene_876	g2731	g2509	g2854	g2845	g3101	g3051	g5347	g2926	g2694
1297	Ubiquitin-conjugating enzyme/RWD-like protein	11	g2370	gene_7437	g2732	g2510	g2855	g2846	g3102	g3052	g5346	g2925	g2695
1298	pyridoxamine 5'-phosphate oxidase	11	g2371	gene_1305	g2733	g2511	g2856	g2847	g3103	g3053	g5345	g2924	g2696
1299	CRAL-TRIO domain-containing protein	11	g2372	gene_4645	g2734	g2512	g2857	g2848	g3104	g3054	g5344	g2923	g2697
1300	hypothetical protein	11	g2376	gene_5499	g2738	g2516	g2861	g2852	g3108	g3058	g6219	g2919	g2701
1301	hypothetical protein	11	g2377	gene_4074	g2739	g2517	g2862	g2853	g3109	g3059	g6220	g2918	g2702
1302	hypothetical protein	11	g2254	gene_1510	g2743	g2521	g3053	g3062	g3172	g3023	g4086	g3203	g2805
1303	hypothetical protein	11	g2250	gene_6461	g2748	g2526	g3049	g3067	g3177	g3028	g4091	g3208	g2801
1304	Glycoside hydrolase superfamily	11	g2248	gene_7480	g2750	g2528	g3047	g3069	g3179	g3030	g4093	g3210	g2799
1305	Tryptophan synthase beta subunit-like PLP-dependent enzyme	11	g2247	gene_4430	g2751	g2529	g3046	g3070	g3180	g3031	g4094	g3211	g2798
1306	peroxiredoxin-2	11	g2246	gene_3033	g2752	g2530	g3045	g3071	g3181	g3032	g4095	g3212	g2797
1307	Restriction endonuclease type II-like protein	11	g2245	gene_3663	g2753	g2531	g3044	g3072	g3182	g3033	g4096	g3213	g2796
1308	cyclophilin B precursor	11	g2238	gene_8280	g2760	g2538	g3037	g3079	g3189	g3040	g7797	g3220	g2789
1309	guanine nucleotide-binding protein subunit alpha	11	g2237	gene_4701	g2761	g2539	g3036	g3080	g3190	g3041	g7798	g3221	g2788
1310	Integral peroxisomal membrane peroxin-domain containing protein	11	g2236	gene_6774	g2762	g2540	g3035	g3081	g3191	g3042	g7799	g3222	g2787
1311	hypothetical protein	11	g7639	gene_5297	g7376	g2543	g7251	g8032	g8591	g7313	g2814	g2797	g8992
1312	hypothetical protein	11	g7640	gene_8533	g7377	g2544	g7252	g8031	g8592	g7314	g2813	g2796	g8993
1313	hypothetical protein	11	g7642	gene_3142	g7379	g2546	g7254	g8029	g8594	g7316	g2811	g2794	g8995
1314	Protein kinase-like domain-containing protein	11	g3213	gene_5770	g7381	g2548	g7256	g9148	g9145	g7318	g2809	g2792	g3485
1315	S-adenosyl-L-methionine-dependent methyltransferase	11	g3211	gene_3218	g4761	g2550	g4681	g4812	g4851	g4812	g2807	g2790	g3483
1316	hypothetical protein	11	g3209	gene_5584	g4763	g2552	g4683	g4810	g4849	g4814	g2805	g2788	g3481
1317	Pyridoxal phosphate-dependent transferase	11	g3207	gene_384	g4765	g2554	g4685	g4808	g4847	g4816	g2803	g2786	g3479
1318	hypothetical protein	11	g3206	gene_8469	g4766	g2555	g4686	g4807	g4846	g4817	g2802	g2785	g3478
1319	serine-tRNA ligase	11	g3205	gene_2711	g4767	g2556	g4687	g4806	g4845	g4818	g2801	g2784	g3477
1320	Fibrillarin	11	g3204	gene_3407	g4768	g2557	g4688	g4805	g4844	g4819	g2800	g2783	g3476
1321	hypothetical protein	11	g3201	gene_3164	g4771	g2560	g4691	g4802	g4841	g4822	g2797	g2780	g3473
1322	RF-1 domain-domain containing protein	11	g3199	gene_2213	g4773	g2562	g4693	g4800	g4839	g4824	g2795	g2778	g3471
1323	Eukaryotic translation initiation factor eIF2A-domain containing protein	11	g3196	gene_5187	g4776	g2565	g4696	g4797	g4836	g4827	g2792	g2775	g3468
1324	hypothetical protein	11	g9181	gene_517	g9866	g2568	g9732	g9735	g9752	g9744	g9914	g9653	g2685
1325	hypothetical protein	11	g418	gene_2797	g712	g257	g146	g64	g275	g344	g73	g72	g62
1326	hypothetical protein	11	g3656	gene_4132	g8699	g2571	g3264	g8587	g8532	g8612	g8426	g3683	g2682
1327	Ribonuclease H-like domain-containing protein	11	g3654	gene_1624	g4425	g2573	g3262	g4375	g4629	g4524	g4295	g3685	g2680
1328	WD40-repeat-containing domain protein	11	g3650	gene_2291	g4421	g2577	g3258	g4379	g4633	g4528	g4291	g3689	g2676
1329	Chaperonin Cpn60/TCP-1 family	11	g3648	gene_320	g4419	g2579	g3256	g4381	g4635	g4530	g4289	g3691	g2674
1330	hypothetical protein	11	g419	gene_206	g713	g258	g145	g65	g276	g345	g72	g71	g63
1331	hypothetical protein	11	g3645	gene_4422	g4416	g2582	g3253	g4384	g4638	g4533	g4286	g3694	g2671
1332	hypothetical protein	11	g7033	gene_815	g2814	g2586	g2348	g2933	g1661	g2936	g2790	g3016	g1203
1333	hypothetical protein	11	g7032	gene_771	g2813	g2587	g2347	g2932	g1660	g2935	g2789	g3015	g1202
1334	AAA domain-domain-containing protein ORZ10330.1 AAA domain-domain-containing protein	11	g7031	gene_1028	g2812	g2588	g2346	g2931	g1659	g2934	g2788	g3014	g1201
1335	Protein kinase-like domain-containing protein	11	g8898	gene_55	g2811	g2589	g2345	g2930	g1658	g2933	g2787	g3013	g1200
1336	hypothetical protein	11	g420	gene_4104	g714	g259	g144	g66	g277	g346	g71	g70	g64
1337	Armadillo-type fold	11	g5140	gene_7253	g2804	g2595	g2338	g2923	g1651	g2926	g2780	g3006	g1193
1338	hypothetical protein	11	g1689	gene_2673	g367	g26	g380	g368	g456	g176	g316	g177	g145
1339	hypothetical protein	11	g421	gene_6522	g715	g260	g143	g67	g278	g347	g70	g69	g65
1340	Sec1-like protein	11	g2105	gene_689	g4318	g2602	g3074	g1911	g3242	g3150	g3593	g2512	g2509
1341	hypothetical protein	11	g2107	gene_1871	g4316	g2604	g3076	g1913	g3244	g3152	g3595	g2514	g2507
1342	Sec1-like protein	11	g2109	gene_5595	g4314	g2606	g3078	g1915	g3246	g3154	g3597	g2516	g2505
1343	CASP C terminal-domain containing protein	11	g2113	gene_7079	g4310	g2610	g3082	g1919	g3250	g3158	g3601	g2520	g2501
1344	Nucleolar complex-associated protein-domain containing protein	11	g2114	gene_8247	g4309	g2611	g3083	g1920	g3251	g3159	g3602	g2521	g2500
1345	Triose-phosphate Transporter family-domain containing protein	11	g2115	gene_6383	g4308	g2612	g3084	g1921	g3252	g3160	g3603	g2522	g2499
1346	Ankyrin repeat-containing domain protein	11	g2116	gene_688	g4307	g2613	g3085	g1922	g3253	g3161	g3604	g2523	g2498
1347	Protein-tyrosine phosphatase-like protein	11	g640	gene_6206	g3204	g2622	g2929	g3353	g3612	g3088	g2820	g959	g575
1348	hypothetical protein	11	g642	gene_6353	g3206	g2624	g2931	g3351	g3610	g3090	g2822	g961	g573
1349	hypothetical protein	11	g122	gene_2773	g296	g263	g272	g307	g391	g351	g1459	g6836	g69
1350	hypothetical protein	11	g648	gene_6870	g3212	g2630	g2937	g3345	g3604	g3096	g2828	g967	g567
1351	Alpha/Beta hydrolase fold	11	g649	gene_6047	g3213	g2631	g2938	g3344	g3603	g3097	g2829	g968	g566
1352	P-loop containing nucleoside triphosphate hydrolase protein	11	g650	gene_4218	g3214	g2632	g2939	g3343	g3602	g3098	g2830	g969	g565
1353	WD40-repeat-containing domain protein	11	g651	gene_7057	g3215	g2633	g2940	g3342	g3601	g3099	g2831	g970	g564
1354	hypothetical protein	11	g653	gene_334	g3217	g2635	g2942	g3340	g3599	g3101	g2833	g972	g562
1355	hypothetical protein	11	g656	gene_2913	g3220	g2638	g2945	g3337	g3596	g3104	g2836	g975	g559
1356	Ubiquitin-conjugating enzyme/RWD-like protein	11	g2193	gene_6079	g2173	g2645	g2591	g2967	g3263	g2606	g6669	g3071	g2384
1357	DUF1613-domain-containing protein	11	g2194	gene_248	g2172	g2646	g2590	g2966	g3264	g2605	g6670	g3072	g2385
1358	alpha/beta hydrolase	11	g2195	gene_783	g2171	g2647	g2589	g2965	g3265	g2604	g6671	g3073	g2386
1359	Alg9-like mannosyltransferase family-domain containing protein	11	g2196	gene_8197	g2170	g2648	g2588	g2964	g3266	g2603	g6672	g3074	g2387
1360	acyltransferase ChoActase/COT/CPT	11	g2198	gene_2001	g2168	g2650	g2586	g2962	g3268	g2601	g5188	g3076	g2389
1361	RanGTP-binding protein-domain containing protein	11	g2199	gene_3820	g2167	g2651	g2585	g2961	g3269	g2600	g5189	g3077	g2390
1362	hypothetical protein	11	g2200	gene_6244	g2166	g2652	g2584	g2960	g3270	g2599	g5190	g3078	g2391
1363	hypothetical protein	11	g2202	gene_2320	g2164	g2654	g2582	g2958	g3272	g2597	g5192	g3080	g2393
1364	hypothetical protein	11	g2203	gene_488	g2163	g2655	g2581	g2957	g3273	g2596	g5193	g3081	g2394
1365	hypothetical protein	11	g2205	gene_3705	g2161	g2657	g2579	g2955	g3275	g2594	g5195	g3083	g2396
1366	AGC/PDK1 protein kinase	11	g2207	gene_24	g2159	g2659	g2577	g2953	g3277	g2592	g5197	g3085	g2398
1367	hypothetical protein	11	g2208	gene_8401	g2158	g2660	g2576	g2952	g3278	g2591	g5198	g3086	g2399
1368	3',5'-bisphosphate nucleotidase	11	g2209	gene_5844	g2157	g2661	g2575	g2951	g3279	g2590	g5199	g3087	g2400
1369	hypothetical protein	11	g2210	gene_1053	g2156	g2662	g2574	g2950	g3280	g2589	g5200	g3088	g2401
1370	hypothetical protein	11	g2211	gene_1693	g2155	g2663	g2573	g2949	g3281	g2588	g5201	g3089	g2402
1371	hypothetical protein	11	g3381	gene_872	g2959	g2665	g3288	g2386	g3530	g3261	g2193	g3428	g2078
1372	hypothetical protein	11	g3380	gene_1761	g2958	g2666	g3289	g2385	g3531	g3262	g2194	g3429	g2077
1373	hypothetical protein	11	g3379	gene_7144	g2957	g2667	g3290	g2384	g3532	g3263	g2195	g3430	g2076
1374	putative RNA-binding protein RbpA	11	g3378	gene_6597	g2956	g2668	g3291	g2383	g3533	g3264	g2196	g3431	g2075
1375	hypothetical protein	11	g3377	gene_5802	g2955	g2669	g3292	g2382	g3534	g3265	g2197	g3432	g2074
1376	Protein kinase-like domain-containing protein	11	g3376	gene_1393	g2954	g2670	g3293	g2381	g3535	g3266	g2198	g3433	g2073
1377	Metallo-dependent phosphatase-like protein	11	g3373	gene_5616	g2951	g2673	g3296	g2378	g3538	g3269	g2201	g3436	g2070
1378	hypothetical protein	11	g3370	gene_6441	g2948	g2676	g3299	g2375	g3541	g3272	g2204	g3439	g2067
1379	Regulator of chromosome condensation 1/beta-lactamase-inhibitor protein II	11	g9020	gene_6622	g2945	g2679	g3302	g2372	g3544	g3275	g2207	g3442	g2064
1380	Mycolic acid cyclopropane synthetase-domain containing protein	11	g116	gene_1757	g290	g268	g277	g301	g385	g356	g1464	g6830	g74
1381	hypothetical protein	11	g1892	gene_7117	g107	g2684	g912	g109	g121	g242	g161	g242	g6572
1382	Prefoldin subunit-domain containing protein	11	g1895	gene_7549	g104	g2687	g915	g106	g118	g245	g164	g239	g6575
1383	hypothetical protein	11	g1896	gene_5436	g103	g2688	g916	g105	g117	g246	g165	g238	g6576
1384	hypothetical protein	11	g1897	gene_2512	g102	g2689	g917	g104	g116	g247	g166	g237	g6577
1385	Ribosomal protein S7 domain-containing protein	11	g1898	gene_66	g101	g2690	g918	g103	g115	g248	g167	g236	g6578
1386	Ankyrin repeat-containing domain protein	11	g1899	gene_549	g100	g2691	g919	g102	g114	g249	g168	g235	g6579
1387	hypothetical protein	11	g1900	gene_253	g99	g2692	g920	g101	g113	g250	g169	g234	g6580
1388	hypothetical protein	11	g1901	gene_5977	g98	g2693	g921	g100	g112	g251	g170	g233	g6581
1389	hypothetical protein	11	g1903	gene_4913	g96	g2695	g923	g98	g110	g253	g172	g231	g624
1390	S-adenosyl-L-methionine-dependent methyltransferase	11	g1904	gene_8507	g95	g2696	g924	g97	g109	g254	g173	g230	g625
1391	cystathionine beta-lyase-like protein	11	g1905	gene_4286	g94	g2697	g925	g96	g108	g255	g174	g229	g626
1392	Domain of unknown function (DUF4210)-domain containing protein	11	g1907	gene_5343	g92	g2699	g927	g94	g106	g257	g176	g227	g628
1393	hypothetical protein	11	g1690	gene_7474	g368	g27	g381	g369	g457	g177	g317	g176	g146
1394	Beta-lactamase-like protein	11	g2610	gene_820	g1427	g2702	g3056	g3084	g3339	g8301	g2575	g3883	g6435
1395	hypothetical protein	11	g2608	gene_5309	g1429	g2704	g3058	g3086	g3337	g8303	g2573	g3885	g6433
1396	putative translation machinery-associated protein 22	11	g2607	gene_128	g1430	g2705	g3059	g3087	g3336	g4258	g2572	g3886	g6432
1397	hypothetical protein	11	g2603	gene_6049	g1434	g2709	g3063	g3091	g3332	g4262	g2568	g3890	g5659
1398	Peptidase C14, caspase domain-containing protein	11	g113	gene_6497	g287	g271	g280	g298	g382	g359	g1467	g9370	g77
1399	P-loop containing nucleoside triphosphate hydrolase protein	11	g2601	gene_1686	g1436	g2711	g3065	g3093	g3330	g4264	g2566	g3892	g5657
1400	NifU-like mitochondrial iron-sulfur cluster protein KGG49975.1 NifU-like mitochondrial iron-sulfur cluster protein	11	g2600	gene_8135	g1437	g2712	g3066	g3094	g3329	g4265	g2565	g3893	g5656
1401	Lung seven transmembrane receptor-domain containing protein	11	g2597	gene_7444	g1440	g2715	g3069	g3097	g3326	g4268	g2562	g8953	g5653
1402	hypothetical protein	11	g2426	gene_778	g2884	g2719	g2922	g3013	g3307	g705	g2860	g3167	g498
1403	hypothetical protein	11	g2429	gene_1364	g2887	g2722	g2919	g3010	g3310	g702	g2863	g3170	g495
1404	hypothetical protein	11	g2430	gene_1899	g2888	g2723	g2918	g3009	g3311	g701	g2864	g3171	g494
1405	Mitochondrial carrier domain-containing protein	11	g2431	gene_3413	g2889	g2724	g2917	g3008	g3312	g700	g2865	g3172	g493
1406	ABC1 family-domain containing protein	11	g2432	gene_1479	g2890	g2725	g2916	g3007	g3313	g699	g2866	g3173	g492
1407	hypothetical protein	11	g2435	gene_3042	g2893	g2728	g2913	g3004	g3316	g696	g2869	g3176	g489
1408	Alpha/Beta hydrolase fold	11	g111	gene_6017	g285	g273	g282	g296	g380	g361	g1469	g804	g79
1409	Pecanex protein (C-terminus)-domain containing protein	11	g2440	gene_1840	g2898	g2733	g2908	g2999	g3321	g691	g2874	g3181	g484
1410	Cytochrome c oxidase, subunit Va/VI	11	g2441	gene_4201	g2899	g2734	g2907	g2998	g3322	g690	g2875	g3182	g483
1411	Cation efflux family-domain containing protein	11	g2443	gene_162	g2900	g2736	g2905	g2996	g3324	g688	g2876	g3183	g482
1412	Sec1-like protein	11	g2722	gene_3217	g4061	g2738	g1453	g1209	g1128	g1349	g2931	g3259	g1173
1413	Alpha/Beta hydrolase fold	11	g110	gene_4857	g284	g274	g283	g295	g379	g362	g1470	g805	g80
1414	Ankyrin repeat-containing domain protein	11	g2720	gene_7902	g4059	g2740	g1455	g1211	g1130	g1351	g2929	g3257	g1175
1415	Alpha/Beta hydrolase fold	11	g109	gene_7618	g283	g275	g284	g294	g378	g363	g1471	g806	g81
1416	RNA polymerase	11	g108	gene_4682	g282	g276	g285	g293	g377	g364	g1472	g807	g82
1417	hypothetical protein	11	g8283	gene_1970	g2411	g2761	g2629	g2577	g2824	g2623	g3611	g2645	g2366
1418	P-loop containing nucleoside triphosphate hydrolase protein	11	g8284	gene_6738	g2412	g2762	g2630	g2578	g2825	g2624	g3610	g2646	g2365
1419	hypothetical protein	11	g8285	gene_7574	g2413	g2763	g2631	g2579	g2826	g2625	g3609	g2647	g2364
1420	hypothetical protein	11	g8286	gene_638	g2414	g2764	g2632	g2580	g2827	g2626	g3608	g2648	g2363
1421	hypothetical protein	11	g9784	gene_5769	g2416	g2766	g2634	g2582	g2829	g2628	g9548	g2650	g2361
1422	S-adenosyl-L-methionine-dependent methyltransferase	11	g1395	gene_6359	g6573	g2773	g8300	g6448	g6517	g1738	g6358	g2734	g6307
1423	hypothetical protein	11	g106	gene_6007	g280	g278	g287	g291	g375	g366	g1474	g809	g84
1424	Ubiquinol-cytochrome C chaperone-domain containing protein	11	g1401	gene_5311	g3114	g2780	g3322	g3318	g3547	g1733	g3070	g2740	g3086
1425	Adenylylsulphate kinase-domain containing protein	11	g1406	gene_1161	g3119	g2785	g3317	g3313	g3552	g1728	g3065	g2745	g3091
1426	T-complex protein 1 subunit alpha	11	g1407	gene_2377	g3120	g2786	g3316	g3312	g3553	g1727	g3064	g2746	g3092
1427	Mitochondrial carrier domain-containing protein	11	g1408	gene_1633	g3121	g2787	g3315	g3311	g3554	g1726	g3063	g2747	g3093
1428	nucleotide binding protein-like protein	11	g1409	gene_4881	g3122	g2788	g3314	g3310	g3555	g1725	g3062	g2748	g3094
1429	hypothetical protein	11	g1410	gene_1092	g3123	g2789	g3313	g3309	g3556	g1724	g3061	g2749	g3095
1430	hypothetical protein	11	g225	gene_7765	g2981	g2791	g3091	g2974	g3415	g3144	g2897	g3261	g4134
1431	hypothetical protein	11	g224	gene_3159	g2980	g2792	g3092	g2975	g3416	g3143	g2898	g3262	g4135
1432	hypothetical protein	11	g1691	gene_2200	g369	g28	g382	g370	g458	g178	g318	g175	g147
1433	hypothetical protein	11	g104	gene_4590	g278	g280	g289	g289	g373	g368	g1476	g811	g86
1434	Peptidase M24, structural domain-containing protein	11	g216	gene_1815	g2972	g2800	g3100	g2983	g3424	g3135	g2906	g3270	g4143
1435	NADP-dependent isocitrate dehydrogenase	11	g215	gene_4217	g2971	g2801	g3101	g2984	g3425	g3134	g2907	g3271	g4144
1436	Major facilitator superfamily domain-containing protein	11	g214	gene_4578	g2970	g2802	g3102	g2985	g3426	g3133	g2908	g3272	g4145
1437	Ankyrin repeat-containing domain protein	11	g212	gene_3409	g2968	g2804	g3104	g2987	g3428	g3131	g2910	g3274	g9869
1438	Sin-like protein conserved region-domain containing protein	11	g210	gene_2583	g2966	g2806	g3106	g2989	g3430	g3129	g2912	g3276	g9871
1439	26S protease regulatory subunit 4	11	g208	gene_3667	g2964	g2808	g3108	g2991	g3432	g3127	g2914	g3278	g725
1440	60S ribosomal protein L38	11	g206	gene_4792	g2962	g2810	g3110	g2993	g3434	g3125	g2916	g3280	g727
1441	hypothetical protein	11	g205	gene_1326	g2961	g2811	g3111	g2994	g3435	g3124	g2917	g3281	g728
1442	hypothetical protein	11	g2613	gene_1458	g3026	g2813	g3131	g3201	g3373	g8121	g2950	g3623	g3126
1443	Aspartic peptidase domain-containing protein	11	g2616	gene_47	g3029	g2816	g3134	g3204	g3370	g4591	g2953	g3620	g3129
1444	hypothetical protein	11	g2622	gene_6915	g3035	g2822	g3140	g3210	g3364	g4585	g2959	g3614	g3135
1445	Ribosomal protein S5 domain 2-type fold	11	g793	gene_3166	g2598	g2828	g1071	g2918	g3023	g1184	g1510	g3309	g9311
1446	Region in Clathrin and VPS-domain containing protein	11	g792	gene_2363	g2599	g2829	g1072	g2917	g3024	g1183	g1509	g3310	g9310
1447	hypothetical protein	11	g100	gene_1431	g274	g283	g292	g285	g369	g371	g1479	g814	g89
1448	DUF2461 domain-containing protein	11	g789	gene_4407	g2602	g2832	g1075	g2914	g3027	g1180	g1506	g3313	g9341
1449	Glycoside hydrolase	11	g788	gene_726	g2603	g2833	g1076	g2913	g3028	g1179	g1505	g3314	g9340
1450	hypothetical protein	11	g787	gene_4845	g2604	g2834	g1077	g2912	g3029	g1178	g1504	g3315	g9339
1451	Amidase signature domain-containing protein	11	g784	gene_966	g2607	g2837	g1080	g2909	g3032	g1175	g1501	g3318	g7328
1452	2-dehydropantoate 2-reductase	11	g783	gene_2742	g2608	g2838	g1081	g2908	g3033	g1174	g1500	g3319	g7327
1453	CTLH/CRA C-terminal to LisH motif domain-domain containing protein	11	g782	gene_7651	g2609	g2839	g1082	g2907	g3034	g1173	g1499	g3320	g7326
1454	cobW-domain-containing protein	11	g99	gene_1460	g273	g284	g293	g284	g368	g372	g1480	g815	g90
1455	hypothetical protein	11	g780	gene_7568	g2611	g2841	g1084	g2905	g3036	g1171	g1497	g3322	g7324
1456	hypothetical protein	11	g779	gene_353	g2612	g2842	g1085	g2904	g3037	g1170	g1496	g3323	g7323
1457	hypothetical protein	11	g4384	gene_8182	g5000	g2849	g4935	g3181	g5032	g5048	g4882	g3064	g5790
1458	hypothetical protein	11	g98	gene_2101	g272	g285	g294	g283	g367	g373	g1481	g816	g91
1459	L30e-like protein	11	g4383	gene_8033	g4999	g2850	g4934	g3180	g5031	g5047	g4881	g3063	g5789
1460	Sodium/hydrogen exchanger family-domain containing protein	11	g4382	gene_8156	g4998	g2851	g4933	g3179	g5030	g5046	g4880	g3062	g5788
1461	Pkinase-domain-containing protein	11	g4378	gene_433	g4994	g2855	g4929	g3175	g5026	g5042	g4876	g3058	g5784
1462	Eukaryotic protein of unknown function (DUF953)-domain containing protein	11	g4376	gene_6370	g4993	g2857	g4928	g3173	g5024	g5041	g4875	g3057	g5783
1463	protein kinase	11	g4375	gene_4862	g4992	g2858	g4927	g3172	g5023	g5040	g4874	g3056	g5782
1464	hypothetical protein	11	g97	gene_1434	g271	g286	g295	g282	g366	g374	g1482	g817	g92
1465	hypothetical protein	11	g4371	gene_302	g4988	g2862	g4923	g3168	g5019	g5036	g4870	g3052	g9548
1466	hypothetical protein	11	g9349	gene_1402	g7729	g2865	g7558	g3165	g7615	g7549	g7578	g3049	g7607
1467	hypothetical protein	11	g9347	gene_6533	g7731	g2867	g7556	g3163	g7613	g7547	g7576	g3047	g7609
1468	Nucleoside transporter-domain containing protein	11	g8458	gene_5211	g7734	g2870	g7553	g3160	g7610	g7544	g7573	g3044	g7612
1469	hypothetical protein	11	g2690	gene_6230	g3007	g2872	g3112	g3116	g3470	g3200	g1988	g3329	g2982
1470	NAC domain-domain containing protein	11	g2689	gene_4632	g3008	g2873	g3113	g3115	g3469	g3199	g1987	g3330	g2983
1471	BOP1NT (NUC169) domain-domain containing protein	11	g2688	gene_4639	g3009	g2874	g3114	g3114	g3468	g3198	g1986	g3331	g2984
1472	hypothetical protein	11	g2686	gene_5705	g3011	g2876	g3116	g3112	g3466	g3196	g1984	g3333	g2986
1473	NAD+ synthase	11	g2684	gene_7451	g3013	g2878	g3118	g3110	g3464	g3194	g1982	g3335	g2988
1474	CCR4-Not complex component, Not1-domain containing protein	11	g2683	gene_4619	g3014	g2879	g3119	g3109	g3463	g3193	g1981	g3336	g2989
1475	CobW/HypB/UreG, nucleotide-binding domain-domain containing protein	11	g2680	gene_645	g3017	g2882	g3122	g3106	g3460	g3190	g1978	g3339	g2992
1476	hypothetical protein	11	g2679	gene_5936	g3018	g2883	g3123	g3105	g3459	g3189	g1977	g3340	g2993
1477	Scd6-like Sm domain-domain containing protein	11	g2676	gene_1935	g3021	g2886	g3126	g3102	g3456	g3186	g1974	g3343	g2996
1478	TIP49 C-terminus-domain containing protein	11	g2675	gene_7396	g3022	g2887	g3127	g3101	g3455	g3185	g1973	g3344	g2997
1479	DNA repair REX1-B-domain-containing protein	11	g2674	gene_5189	g3023	g2888	g3128	g3100	g3454	g3184	g1972	g3345	g2998
1480	hypothetical protein	11	g2673	gene_90	g3024	g2889	g3129	g3099	g3453	g3183	g1971	g3346	g2999
1481	Protein kinase-like domain-containing protein	11	g94	gene_6108	g268	g289	g298	g279	g363	g377	g1782	g820	g95
1482	Duplicated hybrid motif	11	g2042	gene_1532	g3238	g2894	g5096	g3392	g8646	g2535	g9269	g6931	g8692
1483	hypothetical protein	11	g2041	gene_3583	g3237	g2895	g5097	g3391	g4538	g2536	g4283	g4537	g4433
1484	acyl-CoA oxidase	11	g2040	gene_4390	g3236	g2896	g5098	g3390	g4537	g2537	g4282	g4536	g4432
1485	Chaperonin Cpn60/TCP-1 family	11	g2039	gene_7345	g3235	g2897	g5099	g3389	g4536	g2538	g4281	g4535	g4431
1486	hypothetical protein	11	g93	gene_3626	g267	g290	g299	g278	g362	g378	g1783	g821	g96
1487	hypothetical protein	11	g2036	gene_289	g3232	g2900	g5102	g3386	g4533	g2541	g4278	g4532	g4428
1488	MT-A70-domain containing protein	11	g2035	gene_3341	g3231	g2901	g5103	g3385	g4532	g2542	g4277	g4531	g4427
1489	hypothetical protein	11	g2034	gene_5934	g3230	g2902	g5104	g3384	g4531	g2543	g4276	g4530	g4426
1490	hypothetical protein	11	g2029	gene_4294	g3225	g2907	g7490	g3379	g4526	g2548	g4271	g4525	g4421
1491	Ribosomal protein L14-domain containing protein	11	g2025	gene_1499	g3221	g2911	g7494	g3375	g4522	g2552	g4267	g4521	g4417
1492	hypothetical protein	11	g3303	gene_5457	g6504	g2913	g6149	g4013	g6408	g6502	g4336	g6325	g3285
1493	hypothetical protein	11	g3302	gene_4417	g6505	g2914	g6150	g4014	g6407	g6503	g4335	g6324	g3284
1494	hypothetical_protein auris] GBL52719.1 putative kinase auris]	11	g3300	gene_5508	g6508	g2916	g6152	g4016	g6405	g6505	g4333	g6322	g3282
1495	60Kd inner membrane protein-domain containing protein	11	g3298	gene_3635	g6509	g2918	g6154	g4018	g6403	g6506	g4332	g6320	g3281
1496	Ribosomal RNA-processing protein 7 (RRP7)-domain containing protein	11	g3297	gene_3750	g6510	g2919	g6155	g4019	g6402	g6507	g4331	g6319	g3280
1497	Nucleotide-diphospho-sugar transferase	11	g3296	gene_4944	g6511	g2920	g6156	g4020	g6401	g6508	g4330	g6318	g3279
1498	glycoside hydrolase family 5 protein	11	g2652	gene_2306	g6321	g2923	g3347	g2506	g2905	g2872	g7244	g2822	g2892
1499	Protein kinase-like domain-containing protein	11	g2653	gene_7844	g6322	g2924	g3348	g2507	g2906	g2873	g7243	g2821	g2891
1500	hypothetical protein	11	g2654	gene_2632	g6323	g2925	g3349	g2508	g2907	g2874	g7242	g2820	g2890
1501	hypothetical protein	11	g2655	gene_2879	g6324	g2926	g3350	g2509	g2908	g2875	g7241	g2819	g2889
1502	6-phosphogluconate dehydrogenase, C-terminal-like protein	11	g2656	gene_5642	g6325	g2927	g3351	g2510	g2909	g2876	g7240	g2818	g2888
1503	hypothetical protein	11	g90	gene_2803	g264	g293	g302	g275	g359	g381	g1786	g824	g99
1504	hypothetical protein	11	g3016	gene_7698	g131	g2934	g888	g133	g145	g218	g137	g266	g4698
1505	hypothetical protein	11	g3017	gene_4781	g130	g2935	g889	g132	g144	g219	g138	g265	g4699
1506	hypothetical protein	11	g3018	gene_4737	g129	g2936	g890	g131	g143	g220	g139	g264	g4700
1507	Protein kinase-like domain-containing protein	11	g3019	gene_3253	g128	g2937	g891	g130	g142	g221	g140	g263	g4701
1508	Septin-domain containing protein	11	g89	gene_6765	g263	g294	g303	g274	g358	g382	g1787	g825	g100
1509	hypothetical protein	11	g3022	gene_5029	g125	g2940	g894	g127	g139	g224	g143	g260	g4704
1510	putative GAMM1 protein	11	g3024	gene_233	g123	g2942	g896	g125	g137	g226	g145	g258	g4706
1511	WD-repeat protein GhTTG1	11	g3025	gene_6446	g122	g2943	g897	g124	g136	g227	g146	g257	g4707
1512	hypothetical protein	11	g3026	gene_4894	g121	g2944	g898	g123	g135	g228	g147	g256	g4708
1513	hypothetical protein	11	g3027	gene_3420	g120	g2945	g899	g122	g134	g229	g148	g255	g4709
1514	AAA domain-domain containing protein	11	g3032	gene_279	g115	g2950	g904	g117	g129	g234	g153	g250	g4714
1515	RNase P subunit p30-domain containing protein	11	g3033	gene_2555	g114	g2951	g905	g116	g128	g235	g154	g249	g8215
1516	hypothetical protein	11	g3038	gene_369	g110	g2955	g909	g112	g124	g239	g158	g245	g8219
1517	hypothetical protein	11	g3039	gene_6150	g109	g2956	g910	g111	g123	g240	g159	g244	g8220
1518	hypothetical protein	11	g971	gene_4794	g3323	g2958	g1020	g770	g863	g974	g559	g749	g1875
1519	hypothetical protein	11	g975	gene_6798	g2941	g2962	g1016	g774	g859	g978	g563	g753	g1871
1520	hypothetical protein	11	g981	gene_6969	g2935	g2968	g1010	g780	g853	g984	g569	g759	g4737
1521	hypothetical protein	11	g982	gene_7086	g2934	g2969	g1009	g781	g852	g985	g570	g760	g4736
1522	hypothetical protein	11	g86	gene_6902	g260	g297	g306	g271	g355	g385	g1790	g828	g103
1523	hypothetical protein	11	g983	gene_8541	g2933	g2970	g1008	g782	g851	g986	g571	g761	g4735
1524	Cytidine deaminase-like protein	11	g986	gene_435	g2931	g2973	g1006	g785	g849	g989	g574	g764	g4733
1525	Ankyrin repeat-containing domain protein	11	g987	gene_3290	g2930	g2974	g1005	g786	g848	g990	g575	g765	g4732
1526	Clusterin-associated protein-1	11	g2925	gene_2808	g3134	g2978	g7192	g3546	g3716	g3540	g3314	g3662	g6244
1527	Protein kinase-like domain-containing protein	11	g2926	gene_1335	g3135	g2979	g7193	g3547	g3717	g3541	g3315	g3663	g6245
1528	hypothetical protein	11	g85	gene_1437	g259	g298	g307	g270	g354	g386	g1791	g829	g104
1529	translation elongation factor 1a	11	g2928	gene_7470	g3137	g2981	g7195	g3549	g3719	g3543	g3317	g3665	g6247
1530	UDP-glucose 4-epimerase gale	11	g2930	gene_4480	g3139	g2983	g7197	g3551	g3721	g3545	g3319	g3667	g6249
1531	40S ribosomal protein S16 KNC95965.1 40S ribosomal protein S16	11	g2931	gene_660	g3140	g2984	g7198	g3552	g3722	g3546	g3320	g3668	g6250
1532	ribosomal protein L13e	11	g2932	gene_5037	g3141	g2985	g7199	g3553	g3723	g3547	g3321	g3669	g6251
1533	hypothetical protein	11	g2933	gene_8310	g3142	g2986	g5593	g3554	g3724	g3548	g3322	g3670	g6252
1534	hypothetical protein	11	g2934	gene_4662	g3143	g2987	g5592	g3555	g3725	g3549	g3323	g3671	g6253
1535	MAGE family-domain containing protein	11	g2937	gene_1391	g3146	g2990	g5589	g3558	g3728	g3552	g3326	g3674	g7000
1536	dihydroxy-acid dehydratase	11	g2939	gene_2700	g3148	g2992	g5587	g3560	g3730	g3554	g3328	g3676	g6998
1537	Protein of unknown function (DUF3608)-domain containing protein	11	g2941	gene_466	g3150	g2994	g5585	g3562	g3732	g3556	g3330	g3678	g6996
1538	hypothetical protein	11	g2942	gene_4454	g3151	g2995	g5584	g3563	g3733	g3557	g3331	g3679	g6995
1539	Translation Initiation factor eIF- 4e-like domain-containing protein	11	g1608	gene_4873	g1516	g2999	g1807	g1934	g2129	g1932	g1452	g1900	g3005
1540	Nhp6bp	11	g1666	gene_3830	g5460	g3	g5484	g5477	g5549	g153	g5282	g199	g122
1541	SacI homology domain-domain containing protein	11	g83	gene_781	g257	g300	g309	g268	g352	g388	g1793	g831	g106
1542	hypothetical protein	11	g1607	gene_7300	g1515	g3000	g1806	g1935	g2128	g1931	g1451	g1901	g3006
1543	hypothetical protein	11	g1606	gene_357	g1514	g3001	g1805	g1936	g2127	g1930	g1450	g1902	g3007
1544	P-loop containing nucleoside triphosphate hydrolase protein	11	g1603	gene_6821	g1511	g3005	g1802	g1940	g2124	g1927	g1447	g1906	g3010
1545	ribosomal protein S10p/S20e	11	g1601	gene_1217	g1509	g3007	g1800	g1942	g2122	g1925	g1445	g1908	g3012
1546	Conserved oligomeric Golgi complex subunit 6	11	g1600	gene_639	g1508	g3008	g1799	g1943	g2121	g1924	g1444	g1909	g3013
1547	hypothetical protein	11	g82	gene_6324	g256	g301	g310	g267	g351	g389	g1794	g832	g107
1548	Mitochondrial carrier domain-containing protein	11	g1594	gene_1565	g1502	g3014	g1793	g1949	g2115	g1918	g1438	g1915	g7349
1549	hypothetical protein	11	g1592	gene_7363	g1500	g3016	g1791	g1951	g2113	g1916	g1436	g1917	g7351
1550	hypothetical protein	11	g1591	gene_5969	g1499	g3017	g1790	g1952	g2112	g1915	g1435	g1918	g7352
1551	Ubiquitin-conjugating enzyme/RWD-like protein	11	g1589	gene_1116	g1497	g3019	g1788	g1954	g2110	g1913	g1433	g1920	g7354
1552	emp24/gp25L/p24 family/GOLD-domain containing protein	11	g81	gene_1717	g255	g302	g311	g266	g350	g390	g1795	g833	g108
1553	alpha subunit of riboflavin synthase	11	g2740	gene_2232	g3174	g3024	g3371	g3324	g3583	g3314	g2883	g3466	g2831
1554	hypothetical protein	11	g2741	gene_239	g3175	g3025	g3372	g3325	g3584	g3315	g2884	g3467	g2830
1555	hypothetical protein	11	g2744	gene_6818	g3178	g3028	g3375	g3328	g3587	g3318	g2887	g3470	g2827
1556	EXS family-domain containing protein	11	g80	gene_761	g254	g303	g312	g265	g349	g391	g1796	g834	g109
1557	hypothetical protein	11	g2746	gene_472	g3180	g3030	g3377	g3330	g3589	g3320	g2889	g3472	g2825
1558	RIO1-domain-containing protein EIM21405.1 RIO1-domain-containing protein	11	g2748	gene_5420	g3182	g3032	g3379	g3332	g3591	g3322	g2891	g3474	g2823
1559	hypothetical protein	11	g2749	gene_4796	g3183	g3033	g3380	g3333	g3592	g3323	g2892	g3475	g2822
1560	hypothetical protein	11	g2751	gene_2486	g3185	g3035	g3382	g3335	g3594	g3325	g2894	g3477	g2821
1561	SprT-like family-domain containing protein	11	g2752	gene_2480	g3186	g3036	g3383	g3336	g3595	g3326	g2895	g3478	g2820
1562	hypothetical protein	11	g2753	gene_7846	g3111	g3037	g7101	g3395	g6528	g6236	g3025	g3518	g6496
1563	P-loop containing nucleoside triphosphate hydrolase protein	11	g2754	gene_2712	g3110	g3038	g7102	g3396	g6529	g6235	g3026	g3519	g6495
1564	alpha/beta-hydrolase	11	g2757	gene_4969	g3107	g3041	g7105	g3399	g6532	g6232	g3029	g3522	g6492
1565	hypothetical protein	11	g2762	gene_3225	g3102	g3046	g6330	g3404	g6420	g6457	g3034	g3527	g9406
1566	hypothetical protein	11	g538	gene_1368	g1865	g3047	g60	g535	g61	g60	g636	g2374	g248
1567	hypothetical protein	11	g78	gene_6016	g252	g305	g314	g263	g347	g393	g1797	g836	g111
1568	hypothetical protein	11	g533	gene_4410	g241	g3052	g55	g540	g56	g55	g641	g321	g253
1569	ATP-dependent RNA helicase NAM7 GBC15932.1 regulator of nonsense transcripts 1	11	g531	gene_4987	g239	g3054	g53	g542	g54	g53	g643	g319	g255
1570	hypothetical protein	11	g530	gene_6737	g238	g3055	g52	g543	g53	g52	g644	g318	g256
1571	Endoribonuclease L-PSP/chorismate mutase-like protein	11	g529	gene_7199	g237	g3056	g51	g544	g52	g51	g645	g317	g257
1572	hypothetical protein	11	g528	gene_7043	g236	g3057	g50	g545	g51	g50	g646	g316	g258
1573	hypothetical protein	11	g524	gene_4135	g232	g3061	g46	g549	g47	g46	g650	g312	g262
1574	hypothetical protein	11	g522	gene_4633	g230	g3063	g44	g551	g45	g44	g652	g310	g264
1575	hypothetical protein	11	g521	gene_6234	g229	g3064	g43	g552	g44	g43	g653	g309	g265
1576	hypothetical protein	11	g4128	gene_8440	g3283	g3068	g3834	g3766	g3940	g2967	g3457	g3565	g3193
1577	P-loop containing nucleoside triphosphate hydrolase protein	11	g4126	gene_5633	g3281	g3070	g3832	g3768	g3942	g2969	g3455	g3567	g3195
1578	hypothetical protein	11	g4123	gene_833	g3278	g3073	g3829	g3771	g3945	g2972	g3452	g3570	g3198
1579	P-loop containing nucleoside triphosphate hydrolase	11	g4122	gene_3013	g3277	g3074	g3828	g3772	g3946	g2973	g3451	g3571	g3199
1580	Inorganic phosphate transporter Pho88	11	g4121	gene_3532	g3276	g3075	g3827	g3773	g3947	g2974	g3450	g3572	g3200
1581	gpi-anchor transamidase	11	g4120	gene_2770	g3275	g3076	g3826	g3774	g3948	g2975	g3449	g3573	g3201
1582	hypothetical protein	11	g7609	gene_2597	g3274	g3077	g3825	g3775	g3949	g2976	g3448	g3574	g3202
1583	hypothetical protein	11	g7608	gene_5937	g3273	g3078	g3824	g3776	g3950	g2977	g3447	g3575	g3203
1584	Methyltransferase domain-domain containing protein	11	g2799	gene_1108	g3300	g3084	g3387	g3439	g3858	g3372	g3103	g4041	g3209
1585	dihydroorotase	11	g2801	gene_5828	g3298	g3086	g3389	g3437	g3856	g3374	g3105	g4039	g3211
1586	hypothetical protein	11	g2803	gene_7571	g3296	g3088	g3391	g3435	g3854	g3376	g3107	g4037	g3213
1587	WD40-repeat-containing domain protein	11	g2804	gene_847	g3295	g3089	g3392	g3434	g3853	g3377	g3108	g4036	g3214
1588	Sodium/calcium exchanger protein-domain containing protein	11	g2805	gene_5051	g3294	g3090	g3393	g3433	g3852	g3378	g3109	g4035	g3215
1589	Mitochondrial carrier domain-containing protein	11	g2806	gene_2372	g3293	g3091	g3394	g3432	g3851	g3379	g3110	g4034	g3216
1590	3-isopropylmalate dehydrogenase	11	g2807	gene_7066	g3292	g3092	g3395	g3431	g3850	g3380	g3111	g4033	g3217
1591	Ribophorin I-domain containing protein	11	g2809	gene_2270	g3290	g3094	g3397	g3429	g3848	g3382	g3113	g4031	g3219
1592	hypothetical protein	11	g2812	gene_6923	g3288	g3097	g3400	g3427	g3846	g3385	g3116	g9443	g3222
1593	DPCD protein family-domain containing protein	11	g2813	gene_5967	g3286	g3098	g3401	g3425	g3844	g3386	g3117	g9444	g3223
1594	CCAAT-binding transcription factor (CBF-B/NF-YA) subunit B-domain containing protein	11	g1694	gene_2152	g372	g31	g385	g373	g461	g181	g321	g172	g150
1595	ATPase, V1 complex, subunit C	11	g72	gene_1199	g246	g310	g319	g257	g341	g398	g1802	g7764	g117
1596	hypothetical protein	11	g2784	gene_4247	g3328	g3102	g3436	g3446	g3630	g3398	g3186	g3607	g5246
1597	hypothetical protein	11	g2785	gene_1189	g3329	g3103	g3437	g3447	g3631	g3397	g3185	g3606	g5245
1598	hypothetical protein	11	g2786	gene_7650	g3330	g3104	g3438	g3448	g3632	g3396	g3184	g3605	g5244
1599	Pyridoxal phosphate-dependent transferase	11	g2788	gene_979	g3332	g3106	g3440	g3450	g3634	g3394	g3182	g3603	g5242
1600	Fcf1-domain containing protein	11	g2791	gene_6755	g3335	g3109	g3443	g3453	g3637	g3391	g3179	g3600	g5239
1601	hypothetical protein	11	g71	gene_7070	g245	g311	g320	g256	g340	g399	g9569	g7765	g118
1602	hypothetical protein	11	g2792	gene_73	g3336	g3110	g3444	g3454	g3638	g3390	g3178	g3599	g8676
1603	Prolyl oligopeptidase, N-terminal beta-propeller domain-domain containing protein	11	g2794	gene_4829	g3338	g3112	g3446	g3456	g3640	g3388	g3176	g3597	g8674
1604	Ribosomal protein L4 domain-containing protein	11	g6631	gene_7863	g3369	g3115	g762	g3504	g9139	g3449	g3252	g3812	g2771
1605	hypothetical protein	11	g6628	gene_5381	g3366	g3118	g759	g3501	g4257	g3446	g3249	g3809	g2768
1606	Spinocerebellar ataxia type 10 protein domain-domain containing protein	11	g6627	gene_1133	g3365	g3119	g758	g3500	g4258	g3445	g3248	g3808	g9606
1607	hypothetical protein	11	g70	gene_2951	g244	g312	g321	g255	g339	g400	g9570	g7766	g119
1608	hypothetical protein	11	g7171	gene_744	g3363	g3121	g756	g3498	g4260	g3443	g3246	g3806	g8525
1609	hypothetical protein	11	g2834	gene_4859	g2566	g3130	g3523	g2734	g841	g887	g3255	g2844	g2540
1610	hypothetical protein	11	g2828	gene_1873	g2560	g3136	g3517	g2729	g835	g881	g3261	g2838	g2545
1611	WD40-repeat-containing domain protein	11	g2825	gene_7805	g2557	g3139	g3514	g2726	g832	g878	g3264	g2835	g2548
1612	Ankyrin repeat-containing domain protein	11	g2819	gene_1227	g2551	g3145	g3508	g2720	g826	g872	g3270	g2829	g2555
1613	hypothetical protein	11	g2818	gene_5822	g2550	g3146	g3507	g2719	g825	g871	g3271	g2828	g2556
1614	hypothetical protein	11	g2817	gene_894	g2549	g3147	g3506	g2718	g824	g870	g3272	g2827	g2557
1615	TH1 protein-domain containing protein	11	g2816	gene_6348	g2548	g3148	g3505	g2717	g823	g869	g3273	g2826	g2558
1616	hypothetical protein	11	g2815	gene_4295	g2547	g3149	g3504	g2716	g822	g868	g3274	g2825	g2559
1617	3-beta hydroxysteroid dehydrogenase/isomerase family-domain containing protein	11	g174	gene_6886	g1824	g315	g475	g935	g395	g502	g252	g327	g6729
1618	pyruvate kinase	11	g173	gene_5065	g1825	g316	g474	g936	g396	g501	g251	g328	g6728
1619	6-phosphogluconolactonase	11	g2911	gene_2297	g2849	g3163	g2895	g4241	g2657	g3513	g4054	g3655	g4033
1620	hypothetical protein	11	g2909	gene_6638	g2847	g3165	g2897	g4243	g2659	g3511	g4052	g3657	g4031
1621	hypothetical protein	11	g2908	gene_5852	g2846	g3166	g2898	g4244	g2660	g3510	g4051	g3658	g4030
1622	hypothetical protein	11	g2445	gene_2545	g3242	g3171	g3539	g3522	g3398	g3467	g3073	g3547	g3173
1623	hypothetical protein	11	g2451	gene_4202	g3248	g3177	g3533	g3516	g3404	g3461	g3079	g3553	g3167
1624	DNA polymerase alpha/epsilon subunit B-domain containing protein	11	g2453	gene_2245	g3250	g3179	g3531	g3514	g3406	g3459	g3081	g3555	g3165
1625	Alpha/Beta hydrolase fold	11	g2456	gene_2802	g3253	g3182	g3528	g3511	g3409	g3456	g3084	g3558	g3162
1626	hypothetical protein	11	g2458	gene_1881	g3255	g3184	g3526	g3509	g3411	g3454	g3086	g3560	g3160
1627	hypothetical protein	11	g6156	gene_666	g3260	g3192	g4647	g4794	g4814	g3534	g4623	g1823	g4664
1628	hypothetical protein	11	g7705	gene_7889	g8900	g3196	g8332	g8778	g8786	g3530	g8782	g8710	g8859
1629	hypothetical protein	11	g7703	gene_3311	g8901	g3198	g8333	g8779	g8787	g3528	g8783	g8708	g8860
1630	hypothetical protein	11	g7702	gene_2704	g8902	g3199	g8334	g8780	g8788	g3527	g8784	g8707	g8861
1631	hypothetical protein	11	g169	gene_3446	g1829	g320	g470	g940	g400	g497	g247	g332	g6724
1632	Ribosome recycling factor domain-containing protein	11	g4530	gene_1339	g8147	g3204	g8837	g8042	g8104	g7610	g6545	g3514	g8055
1633	hypothetical protein	11	g4529	gene_3473	g8148	g3205	g8838	g8043	g8105	g7611	g6546	g3513	g8056
1634	hypothetical protein	11	g4528	gene_4656	g8149	g3206	g8839	g8044	g8106	g7612	g6547	g3512	g8057
1635	hypothetical protein	11	g168	gene_5858	g1830	g321	g469	g941	g401	g496	g246	g333	g1576
1636	hypothetical protein	11	g4523	gene_3463	g9047	g3211	g5553	g8591	g7376	g8990	g8392	g3507	g7425
1637	hypothetical protein	11	g4522	gene_4535	g7145	g3212	g5554	g6437	g7377	g6424	g6907	g3506	g7426
1638	hypothetical protein	11	g4521	gene_700	g7144	g3213	g5555	g6436	g7378	g6423	g6906	g3505	g7427
1639	hypothetical protein	11	g4520	gene_1612	g7143	g3214	g5556	g6435	g7379	g6422	g6905	g3504	g7428
1640	Glycosyltransferase family 20-domain containing protein	11	g6145	gene_6283	g3494	g3220	g3596	g1333	g1290	g1458	g901	g3404	g2408
1641	hypothetical protein	11	g6141	gene_118	g3498	g3224	g3600	g1329	g1286	g1462	g897	g3408	g2412
1642	hypothetical protein	11	g6140	gene_929	g3499	g3225	g3601	g1328	g1285	g1463	g896	g6175	g2413
1643	hypothetical protein	11	g5763	gene_7982	g3501	g3227	g3603	g1326	g1283	g1465	g894	g6177	g2415
1644	Protein of unknown function (DUF1275)-domain containing protein	11	g5762	gene_247	g3502	g3228	g3604	g1325	g1282	g1466	g893	g6178	g2416
1645	HECT-domain-containing protein PKY25271.1 HECT-domain-containing protein	11	g5761	gene_6227	g3503	g3229	g3605	g1324	g1281	g1467	g892	g6179	g2417
1646	Protein kinase-like domain-containing protein	11	g166	gene_3986	g1832	g323	g467	g943	g403	g494	g244	g335	g1574
1647	hypothetical protein	11	g5760	gene_8543	g3504	g3230	g3606	g1323	g1280	g1468	g891	g6180	g2418
1648	hypothetical protein	11	g5759	gene_812	g3505	g3231	g3607	g1322	g1279	g1469	g890	g6181	g2419
1649	hypothetical protein	11	g8325	gene_7109	g2505	g3236	g2803	g2782	g3285	g2943	g2739	g5053	g2280
1650	hypothetical protein	11	g165	gene_4032	g1833	g324	g466	g944	g404	g493	g243	g336	g1573
1651	Protein kinase-like domain-containing protein	11	g8652	gene_1206	g2511	g3242	g2797	g2788	g3291	g2949	g2745	g5059	g2274
1652	Ankyrin repeat-containing domain protein	11	g8650	gene_3501	g2513	g3244	g2795	g2790	g3293	g2951	g2747	g5061	g2272
1653	hypothetical protein	11	g6445	gene_2442	g2517	g3248	g2791	g2794	g3297	g2955	g2751	g6762	g2268
1654	P-loop containing nucleoside triphosphate hydrolase protein	11	g6446	gene_3882	g2518	g3249	g2790	g2795	g3298	g2956	g2752	g6763	g2267
1655	Muskelin N-terminus-domain containing protein	11	g164	gene_3908	g1834	g325	g465	g945	g405	g492	g242	g337	g1572
1656	hypothetical protein	11	g6447	gene_7860	g2519	g3250	g2789	g2796	g3299	g2957	g2753	g6764	g2266
1657	MCM2/3/5 family-domain containing protein	11	g6449	gene_3092	g2521	g3252	g2787	g2798	g3301	g2959	g2755	g6766	g2264
1658	She9 / Mdm33 family-domain containing protein	11	g2984	gene_3863	g3509	g3256	g7429	g7526	g7573	g8348	g3370	g7460	g3324
1659	hypothetical protein	11	g2985	gene_8026	g3510	g3257	g7428	g7525	g7572	g8347	g3371	g7459	g3325
1660	hypothetical protein	11	g2986	gene_1264	g3511	g3258	g7427	g7524	g7571	g8346	g3372	g7458	g3326
1661	Cut8 six-helix bundle-domain containing protein	11	g2987	gene_5117	g3512	g3259	g7426	g7523	g7570	g8345	g3373	g7457	g3327
1662	hypothetical protein	11	g2992	gene_3560	g3517	g3264	g5711	g5719	g5778	g5797	g3378	g5542	g3332
1663	kex1 protein	11	g2994	gene_861	g3519	g3266	g5709	g5717	g5776	g5795	g3380	g5540	g3334
1664	26S proteasome subunit RPN7-domain containing protein	11	g2995	gene_5442	g3520	g3267	g5708	g5716	g5775	g5794	g3381	g5539	g3335
1665	SGF29 tudor-like domain-domain containing protein	11	g2996	gene_123	g3521	g3268	g5707	g5715	g5774	g5793	g3382	g5538	g3336
1666	S-methyl-5-thioribose-1-phosphate isomerase	11	g2999	gene_1061	g3524	g3271	g5704	g5712	g5771	g5790	g3385	g5535	g3340
1667	Cactus-binding C-terminus of cactin protein-domain containing protein	11	g2979	gene_3734	g4891	g3292	g3564	g3597	g3753	g3648	g3554	g4847	g3080
1668	hypothetical protein	11	g2978	gene_5199	g4890	g3293	g3565	g3596	g3754	g3649	g3553	g4848	g3079
1669	Alpha/Beta hydrolase fold	11	g2975	gene_2563	g4887	g3296	g3568	g3593	g3757	g3652	g3550	g4851	g3076
1670	hypothetical protein	11	g2970	gene_6180	g4882	g3301	g3573	g3588	g3762	g3657	g3545	g4856	g3071
1671	Guanine nucleotide binding protein (G-protein), alpha subunit	11	g2968	gene_2289	g4880	g3303	g3575	g3586	g3764	g3659	g3543	g4858	g3069
1672	Guanine nucleotide binding protein (G-protein), alpha subunit	11	g2967	gene_28	g4879	g3304	g3576	g3585	g3765	g3660	g3542	g4859	g3068
1673	dihydroceramide delta-4-desaturase	11	g3983	gene_4510	g3584	g3308	g4601	g3623	g1429	g3614	g8636	g1428	g4472
1674	hypothetical protein	11	g3985	gene_6154	g3586	g3310	g4599	g3625	g1431	g3616	g8634	g1426	g4474
1675	Ribosomal protein L37ae	11	g3987	gene_8079	g3588	g3312	g4597	g3627	g1433	g3618	g8632	g1424	g4476
1676	Domain of unknown function (DUF4436)-domain containing protein	11	g3990	gene_5177	g3591	g3315	g4594	g3630	g1436	g3621	g1408	g1421	g4479
1677	hypothetical protein	11	g3991	gene_1462	g3592	g3316	g4593	g3631	g1437	g3622	g1409	g1420	g4480
1678	hypothetical protein	11	g157	gene_2880	g1841	g332	g458	g952	g412	g485	g235	g344	g1565
1679	hypothetical protein	11	g3995	gene_834	g3596	g3320	g4589	g3635	g1441	g3626	g1413	g1416	g4484
1680	hypothetical protein	11	g3111	gene_1825	g3599	g3323	g2998	g3638	g1444	g3629	g1416	g1413	g3524
1681	transcriptional regulator, TetR family protein	11	g677	gene_5792	g3547	g3325	g3627	g3602	g3788	g3612	g3425	g995	g9636
1682	putative isocitrate dehydrogenase	11	g676	gene_4860	g3548	g3326	g3628	g3603	g3789	g3611	g3426	g994	g9637
1683	hypothetical protein	11	g674	gene_4275	g3550	g3328	g3630	g3605	g3791	g3609	g3428	g992	g541
1684	hypothetical protein	11	g156	gene_467	g1842	g333	g457	g953	g413	g484	g234	g345	g1564
1685	Peptidase S8/S53 domain-containing protein	11	g672	gene_5599	g3552	g3330	g3632	g3607	g3793	g3607	g3430	g990	g543
1686	Saccharopine dehydrogenase-domain containing protein	11	g671	gene_443	g3553	g3331	g3633	g3608	g3794	g3606	g3431	g989	g544
1687	P-loop containing nucleoside triphosphate hydrolase protein	11	g669	gene_1993	g3555	g3333	g3635	g3610	g3796	g3604	g3433	g987	g546
1688	hypothetical protein	11	g664	gene_1868	g3560	g3338	g3640	g3615	g3801	g3599	g3438	g982	g551
1689	chitobiosyldiphosphodolichol beta-mannosyltransferase-like protein	11	g660	gene_477	g3564	g3342	g3644	g3619	g3805	g3595	g3442	g978	g555
1690	hypothetical protein	11	g3066	gene_3190	g7560	g3346	g3702	g3954	g3625	g3730	g3090	g1703	g6863
1691	putative Phytoene dehydrogenase	11	g3065	gene_2149	g7561	g3347	g3703	g3955	g3624	g3729	g3091	g1702	g6862
1692	cysteine desulfurase	11	g3064	gene_5984	g7562	g3348	g3704	g3956	g3623	g3728	g3092	g1701	g6861
1693	hypothetical protein	11	g3060	gene_5152	g5899	g3352	g3708	g3960	g3619	g3724	g3096	g1697	g8789
1694	WD40-repeat-containing domain protein	11	g153	gene_8306	g1845	g336	g454	g956	g416	g481	g231	g348	g1561
1695	Vesicle transport protein, Got1/SFT2-like protein	11	g4791	gene_5133	g3606	g3361	g3668	g3655	g4107	g3685	g3491	g3746	g3362
1696	Fungalysin metallopeptidase (M36)-domain containing protein	11	g4789	gene_6988	g3608	g3363	g3670	g3653	g4109	g3687	g3489	g3744	g3364
1697	hypothetical protein	11	g4786	gene_4825	g3611	g3366	g3673	g3650	g4112	g3690	g3486	g3741	g3367
1698	enzyme that catalyzes the fourth step in the histidine pathway	11	g4783	gene_2535	g3614	g3369	g3676	g3647	g4115	g3693	g3483	g3738	g3370
1699	Serine incorporator/TMS membrane protein	11	g4779	gene_337	g3618	g3373	g3680	g3643	g4119	g3697	g3479	g3734	g3374
1700	RNA cap guanine-N2 methyltransferase-domain containing protein	11	g4778	gene_7882	g3619	g3374	g3681	g3642	g4120	g3698	g3478	g3733	g3375
1701	hypothetical protein	11	g4777	gene_6350	g3620	g3375	g3682	g3641	g4121	g3699	g3477	g3732	g3376
1702	nucleotide-sugar transporter-domain-containing protein	11	g4776	gene_3366	g3621	g3376	g3683	g3640	g4122	g3700	g3476	g3731	g3377
1703	hypothetical protein	9	g9820	gene_5475;gene_519	g1650	g3377	g1624	g8070	g1802	g954;g9662			g9528
1704	hypothetical protein	11	g151	gene_7803	g1847	g338	g452	g958	g418	g479	g229	g350	g1559
1705	Sulfate transporter family-domain containing protein	11	g2554	gene_1961	g1395	g3391	g1660	g1636	g1949	g1762	g1378	g1891	g1467
1706	Chromatin assembly factor 1 subunit A-domain containing protein	11	g2553	gene_7679	g1396	g3392	g1661	g1635	g1948	g1761	g1377	g1890	g1468
1707	hypothetical protein	11	g2550	gene_870	g1399	g3395	g1664	g1632	g1945	g1758	g1374	g1887	g1471
1708	hypothetical protein	11	g2549	gene_7569	g1400	g3396	g1665	g1631	g1944	g1757	g1373	g1886	g1472
1709	P-loop containing nucleoside triphosphate hydrolase protein	11	g2548	gene_2906	g1401	g3397	g1666	g1630	g1943	g1756	g1372	g1885	g1473
1710	Phosphatidic acid phosphatase type 2/haloperoxidase	11	g2547	gene_6405	g1402	g3398	g1667	g1629	g1942	g1755	g1371	g1884	g1474
1711	Endonuclease/exonuclease/phosphatase	11	g2542	gene_1382	g1408	g3404	g1673	g1624	g1937	g1750	g1366	g1879	g1480
1712	CHORD-domain containing protein	11	g148	gene_8008	g1339	g341	g449	g961	g421	g476	g226	g353	g1556
1713	ferritin-like superfamily	11	g4563	gene_3964	g3671	g3411	g4364	g5172	g4429	g4376	g6686	g3793	g3462
1714	hypothetical protein	11	g4564	gene_4120	g3670	g3412	g4365	g5171	g4430	g4375	g6685	g3794	g3463
1715	hypothetical protein	11	g8707	gene_1446	g8189	g3417	g8869	g8774	g8562	g8670	g9002	g8177	g8667
1716	hypothetical protein	11	g8706	gene_7717	g8188	g3418	g8868	g8773	g8563	g8671	g9001	g8176	g8666
1717	hypothetical protein	11	g147	gene_445	g1338	g342	g448	g962	g422	g475	g225	g354	g1555
1718	hypothetical protein	11	g5035	gene_8106	g5599	g3422	g5581	g5596	g5709	g5644	g5434	g5622	g5565
1719	Tyrosine phosphatase family-domain containing protein	11	g5031	gene_8239	g5596	g3425	g5578	g5592	g5706	g5647	g5430	g5618	g5561
1720	Cation efflux protein	11	g5028	gene_4986	g5593	g3428	g5575	g5589	g5703	g5650	g5427	g5615	g5558
1721	Carbamoyl-phosphate synthase L chain, ATP binding domain-domain containing protein	11	g1265	gene_1153	g2679	g3433	g3214	g3279	g1020	g1241	g2997	g3351	g3501
1722	carboxyl transferase	11	g1266	gene_1784	g2678	g3434	g3213	g3280	g1019	g1240	g2996	g3352	g3502
1723	UbiE/COQ5 methyltransferase	11	g1270	gene_2474	g2674	g3438	g3209	g3284	g1015	g1236	g2992	g3356	g3506
1724	Endonuclease/exonuclease/phosphatase	11	g145	gene_3690	g1336	g344	g446	g964	g424	g473	g223	g356	g1553
1725	Phosphoribosyltransferase-like protein	11	g1272	gene_1043	g2672	g3440	g3207	g3286	g1013	g1234	g2990	g3358	g3508
1726	hypothetical protein	11	g1273	gene_7706	g2671	g3441	g3206	g3287	g1012	g1233	g2989	g3359	g3509
1727	hypothetical protein	11	g1276	gene_1934	g2669	g3444	g3204	g3290	g1010	g1231	g2987	g3362	g3512
1728	ATPase, F1 complex, gamma subunit domain-containing protein	11	g1278	gene_112	g2667	g3446	g3202	g3292	g1008	g1229	g2985	g3364	g3514
1729	Pex19 protein	11	g8093	gene_6955	g2665	g3448	g3200	g3294	g1006	g1227	g2983	g3366	g3516
1730	PIN domain-like protein	11	g144	gene_2014	g1335	g345	g445	g965	g425	g472	g222	g357	g1552
1731	hypothetical protein	11	g8096	gene_4999	g2662	g3451	g3197	g3297	g1003	g1224	g2980	g3369	g3519
1732	Dienelactone hydrolase	11	g8097	gene_5729	g2661	g3452	g3196	g3298	g1002	g1223	g2979	g3370	g3520
1733	Carbamoyl-phosphate synthase L chain, ATP binding domain-domain containing protein	11	g6853	gene_3556	g3639	g3454	g3611	g9325	g3642	g3805	g3575	g3786	g9939
1734	Peptidase M24, structural domain-containing protein	11	g143	gene_2417	g1334	g346	g444	g966	g426	g471	g221	g358	g1551
1735	hypothetical protein	11	g5230	gene_4354	g3645	g3460	g3617	g4459	g3648	g3799	g3581	g3780	g4068
1736	P-loop containing nucleoside triphosphate hydrolase protein	11	g5226	gene_8161	g3650	g3465	g3622	g4455	g3653	g3795	g3586	g3776	g4064
1737	acetyl-CoA hydrolase/transferase family protein	11	g5225	gene_3188	g3651	g3466	g3623	g4454	g3654	g3794	g3587	g3775	g4063
1738	hypothetical protein	11	g5224	gene_2182	g3652	g3467	g3624	g4453	g3655	g3793	g3588	g3774	g4062
1739	hypothetical protein	11	g3155	gene_6331	g3638	g3468	g3700	g3729	g3829	g6426	g3221	g3595	g5000
1740	hypothetical protein	11	g3149	gene_2324	g3632	g3474	g3694	g3723	g3835	g6432	g3227	g3589	g4994
1741	hypothetical protein	11	g3148	gene_455	g3631	g3475	g3693	g3722	g3836	g6433	g3228	g3588	g4993
1742	hypothetical protein	11	g3147	gene_649	g3630	g3476	g3692	g3721	g3837	g6434	g3229	g3587	g4992
1743	P-loop containing nucleoside triphosphate hydrolase protein	11	g3146	gene_2064	g3629	g3477	g3691	g3720	g3838	g9894	g3230	g3586	g4991
1744	GPI transamidase subunit PIG-U	11	g3144	gene_1054	g3627	g3479	g3689	g3718	g3840	g7889	g3232	g3584	g7387
1745	hypothetical protein	11	g141	gene_1118	g1332	g348	g442	g968	g428	g469	g219	g360	g1549
1746	hypothetical protein	11	g3140	gene_5903	g3623	g3482	g3685	g3714	g3843	g7885	g3235	g3580	g7383
1747	7 transmembrane sweet-taste receptor of 3 GCPR-domain containing protein	11	g5676	gene_440	g6412	g3483	g3983	g6303	g6339	g3777	g6124	g6248	g6179
1748	Caspase domain-domain containing protein	11	g5671	gene_6437	g6417	g3488	g3988	g6298	g6334	g3782	g6129	g6253	g6174
1749	Deoxycytidine monophosphate deaminase	11	g140	gene_4094	g1331	g349	g441	g969	g429	g468	g218	g361	g1548
1750	hypothetical protein	11	g5668	gene_1152	g6420	g3491	g3991	g6295	g6331	g3785	g6132	g6256	g6171
1751	hypothetical protein	11	g7232	gene_2641	g9408	g3493	g3993	g7649	g7673	g3786	g7217	g7453	g7242
1752	hypothetical protein	11	g7231	gene_5749	g9409	g3494	g3994	g7648	g7672	g3787	g7218	g7452	g7241
1753	hypothetical protein	11	g7229	gene_2085	g8582	g3496	g3996	g7646	g7670	g3789	g7220	g7450	g7239
1754	Alpha/Beta hydrolase fold	11	g7228	gene_3905	g8583	g3497	g3997	g7645	g7669	g3790	g7221	g7449	g7238
1755	Alpha/Beta hydrolase fold	11	g7227	gene_897	g8584	g3498	g3998	g7644	g7668	g3791	g7222	g7448	g7237
1756	release factor H-coupled R	11	g949	gene_2883	g376	g35	g389	g377	g465	g185	g325	g168	g154
1757	Thioredoxin-like fold	11	g139	gene_6443	g1330	g350	g440	g970	g430	g467	g217	g362	g1547
1758	hypothetical protein	11	g6603	gene_7940	g4810	g3501	g4871	g4971	g4707	g3678	g4389	g4110	g3858
1759	Ubiquitin family-domain containing protein	11	g6605	gene_7750	g4812	g3503	g4873	g4969	g4705	g3676	g4391	g4112	g3860
1760	Aspartate/glutamate/uridylate kinase	11	g6607	gene_5135	g4814	g3505	g4875	g4967	g4703	g3674	g4393	g4114	g3862
1761	Peroxin 13, N-terminal region-domain containing protein	11	g6608	gene_3553	g4815	g3506	g4876	g4966	g4702	g3673	g4394	g4115	g3863
1762	hypothetical protein	11	g138	gene_1383	g1329	g351	g439	g971	g431	g466	g216	g363	g1546
1763	Protein kinase-like domain-containing protein	11	g6262	gene_8432	g4819	g3510	g4880	g4962	g4698	g3669	g4398	g4119	g3867
1764	Glycoside hydrolase superfamily	11	g6264	gene_3684	g4821	g3512	g4882	g4960	g4696	g3667	g4400	g4121	g3869
1765	hypothetical protein	11	g6267	gene_4790	g9481	g3515	g9319	g9039	g9046	g3664	g9515	g4124	g3872
1766	hypothetical protein	11	g4859	gene_8229	g3798	g3519	g3856	g3732	g3969	g3915	g3625	g4181	g4160
1767	hypothetical protein	11	g137	gene_959	g1328	g352	g438	g972	g432	g465	g215	g364	g1545
1768	hypothetical protein	11	g4861	gene_2530	g3800	g3521	g3858	g3734	g3971	g3913	g3627	g4179	g4162
1769	Endonuclease/exonuclease/phosphatase	11	g4863	gene_3795	g3802	g3523	g3860	g3736	g3973	g3911	g3629	g4177	g4164
1770	hypothetical protein	11	g8174	gene_5429	g3811	g3532	g3869	g3745	g3982	g3902	g3638	g4168	g4173
1771	hypothetical protein	11	g3260	gene_4284	g300	g3536	g3851	g3829	g4028	g685	g3976	g3995	g479
1772	Acetyl-coenzyme A transporter 1-domain containing protein	11	g3259	gene_5017	g301	g3537	g3850	g3830	g4029	g684	g3975	g3994	g478
1773	hypothetical protein	11	g3257	gene_1614	g303	g3539	g3848	g3832	g4031	g682	g3973	g3992	g476
1774	Phox homologous domain-containing protein	11	g3256	gene_5038	g304	g3540	g3847	g3833	g4032	g681	g3972	g3991	g475
1775	DUF1295-domain-containing protein	11	g3255	gene_3511	g305	g3541	g3846	g3834	g4033	g680	g3971	g3990	g474
1776	hypothetical protein	11	g3254	gene_1706	g306	g3542	g3845	g3835	g4034	g679	g3970	g3989	g473
1777	PMR1-type calcium-transporting P-type ATPase	11	g3251	gene_149	g309	g3545	g3842	g3838	g4037	g676	g3967	g3986	g470
1778	WD40-repeat-containing domain protein	11	g3250	gene_2344	g310	g3546	g3841	g3839	g4038	g675	g3966	g3985	g469
1779	hypothetical protein	11	g3249	gene_773	g311	g3547	g3840	g3840	g4039	g674	g3965	g3984	g468
1780	putative superoxide dismutase	11	g3227	gene_5900	g4663	g3555	g3164	g3792	g3702	g3887	g3339	g3952	g3657
1781	CAMSAP CH domain-domain containing protein	11	g3225	gene_7538	g4665	g3557	g3166	g3794	g3704	g3889	g3341	g3950	g3655
1782	Parkin co-regulated protein-domain containing protein	11	g3224	gene_1797	g4666	g3558	g3167	g3795	g3705	g3890	g3342	g3949	g3654
1783	Ribonuclease H-like domain-containing protein	11	g3222	gene_2963	g4668	g3560	g3169	g3797	g3707	g3892	g3344	g3947	g3652
1784	hypothetical protein	11	g3220	gene_5601	g4670	g3562	g3171	g3799	g3709	g3894	g3346	g3945	g3650
1785	hypothetical protein	11	g3217	gene_4271	g4673	g3565	g3174	g3802	g3712	g3897	g3349	g3942	g3647
1786	Pam16-domain containing protein	11	g3216	gene_4725	g4674	g3566	g3175	g3803	g3713	g3898	g3350	g3941	g3646
1787	Rcd1-like protein PKC57072.1 Rcd1-like protein PKY32186.1 Rcd1-like protein PKY56950.1 Rcd1-like protein	11	g3215	gene_8189	g4675	g3567	g3176	g3804	g3714	g3899	g3351	g3940	g3645
1788	hypothetical protein	11	g3428	gene_1604	g3845	g3569	g4049	g4076	g3148	g2714	g8893	g4279	g4174
1789	hypothetical protein	11	g3427	gene_8082	g3844	g3570	g4050	g4075	g3149	g2713	g8894	g4278	g4175
1790	Ras guanine nucleotide exchange factor domain-containing protein	11	g3423	gene_7512	g3840	g3574	g4054	g4071	g3153	g2709	g3523	g4274	g4179
1791	hypothetical protein	11	g3418	gene_2318	g3835	g3579	g4059	g4066	g3158	g2702	g3528	g4269	g4184
1792	ERV/ALR sulfhydryl oxidase domain-containing protein	11	g3416	gene_3059	g3833	g3581	g4061	g4064	g3160	g2700	g3530	g4267	g4186
1793	guanine nucleotide exchange factor MSS4	11	g3414	gene_3343	g3831	g3583	g4063	g4062	g3162	g2698	g3532	g4265	g4188
1794	hypothetical protein	11	g3413	gene_6182	g3830	g3584	g4064	g4061	g3163	g2697	g3533	g4264	g4189
1795	Eukaryotic translation initiation factor 3 subunit G-domain containing protein	11	g130	gene_2477	g1321	g359	g431	g4562	g439	g458	g208	g371	g3350
1796	Protein kinase-like domain-containing protein	11	g6170	gene_1468	g8170	g3591	g7478	g3709	g3920	g6292	g8979	g4926	g3610
1797	Snf7 family	11	g7004	gene_545	g6315	g3595	g6194	g3704	g3916	g6350	g6030	g4931	g3614
1798	hypothetical protein	11	g7003	gene_6602	g6316	g3596	g6195	g3703	g3915	g6351	g6031	g4932	g3615
1799	Tim10/DDP family zinc finger-domain containing protein	11	g7002	gene_3200	g6317	g3597	g6196	g3702	g3914	g6352	g6032	g4933	g3616
1800	Sucrase/ferredoxin-like-domain containing protein	11	g948	gene_1680	g377	g36	g390	g378	g466	g186	g326	g167	g155
1801	hypothetical protein	11	g129	gene_4105	g1320	g360	g430	g4561	g440	g457	g207	g372	g3349
1802	Uncharacterised ACR, YagE family COG1723-domain containing protein	11	g3454	gene_8062	g3945	g3604	g3875	g3878	g3890	g3864	g3732	g3961	g4211
1803	P-loop containing nucleoside triphosphate hydrolase protein	11	g3452	gene_4463	g3947	g3606	g3877	g3880	g3888	g3862	g3734	g3963	g4209
1804	Nin one binding (NOB1) Zn-ribbon like-domain containing protein	11	g3451	gene_4208	g3948	g3607	g3878	g3881	g3887	g3861	g3735	g3964	g4208
1805	terpenoid cyclases/Protein prenyltransferase	11	g3450	gene_8184	g3949	g3608	g3879	g3882	g3886	g3860	g3736	g3965	g4207
1806	hypothetical protein	11	g3448	gene_315	g3951	g3610	g3881	g3884	g3884	g3858	g3738	g3967	g4205
1807	hypothetical protein	11	g3263	gene_4620	g3888	g3615	g3912	g6088	g6123	g3940	g3700	g6081	g4342
1808	hypothetical protein	11	g3264	gene_1930	g3889	g3616	g3913	g6087	g6122	g3941	g3701	g6082	g4343
1809	hypothetical protein	11	g127	gene_5122	g1318	g362	g428	g4559	g442	g455	g205	g374	g3347
1810	hypothetical protein	11	g3268	gene_7227	g3893	g3620	g3917	g6083	g6118	g3945	g3705	g6086	g4347
1811	hypothetical protein	11	g3269	gene_5359	g3894	g3621	g3918	g6082	g6117	g3946	g3706	g6087	g4348
1812	Alpha/Beta hydrolase fold	11	g3270	gene_2452	g3895	g3622	g3919	g6081	g6116	g3947	g3707	g6088	g4349
1813	tyrosine-tRNA ligase	11	g3271	gene_1513	g3896	g3623	g3920	g6080	g6115	g3948	g3708	g6089	g4350
1814	Alpha/Beta hydrolase fold	11	g3272	gene_6483	g3897	g3624	g3921	g6079	g6114	g3949	g3709	g6090	g4351
1815	Cytochrome c oxidase subunit Vb-domain containing protein	11	g3273	gene_3433	g3898	g3625	g3922	g6078	g6113	g3950	g3710	g6091	g4352
1816	hypothetical protein	11	g3274	gene_2702	g3899	g3626	g3923	g6077	g6112	g3951	g3711	g6092	g4353
1817	Protein of unknown function (DUF663)-domain containing protein	11	g3275	gene_8361	g3900	g3627	g3924	g7889	g7858	g3952	g3712	g7929	g4354
1818	hypothetical protein	11	g3277	gene_103	g3902	g3629	g3926	g7887	g7856	g3954	g3714	g7927	g4356
1819	hypothetical protein	11	g126	gene_6419	g1317	g363	g427	g4558	g443	g454	g204	g375	g3346
1820	hypothetical protein	11	g3278	gene_114	g3903	g3630	g3927	g7886	g7855	g3955	g3715	g7926	g4357
1821	Armadillo-type fold	11	g3308	gene_1926	g3957	g3632	g3967	g3921	g4058	g3974	g3744	g3866	g3776
1822	Nuclear pore complex assembly-domain containing protein	11	g3314	gene_7122	g3963	g3638	g3973	g3927	g4052	g3980	g3750	g3872	g3782
1823	hypothetical protein	11	g3315	gene_2061	g3964	g3639	g3974	g3928	g4051	g3981	g3751	g3873	g3783
1824	hypothetical protein	11	g3317	gene_624	g3966	g3641	g3976	g3930	g4049	g3983	g3753	g3875	g3785
1825	hypothetical protein	11	g3318	gene_2235	g3967	g3642	g3977	g3931	g4048	g3984	g3754	g3876	g3786
1826	Pkinase-domain-containing protein	11	g3319	gene_7264	g3968	g3643	g3978	g3932	g4047	g3985	g3755	g3877	g3787
1827	RNA ligase-domain containing protein	11	g3321	gene_1649	g3970	g3645	g3980	g3934	g4045	g3987	g3757	g3879	g3789
1828	5'/3'-nucleotidase sure	11	g3322	gene_5781	g3971	g3646	g3981	g3935	g4044	g3988	g3758	g3880	g3790
1829	tRNA-guanine(15) transglycosylase-like protein	11	g3355	gene_6311	g3814	g3648	g3782	g3919	g3953	g3819	g3760	g3925	g3632
1830	UPF0553 protein C9orf64	11	g3354	gene_4804	g3815	g3649	g3781	g3918	g3954	g3818	g3761	g3926	g3631
1831	hypothetical protein	11	g3351	gene_8475	g3818	g3652	g3778	g3915	g3957	g3815	g3764	g3929	g3628
1832	hypothetical protein	11	g3350	gene_2924	g3819	g3653	g3777	g3914	g3958	g3814	g3765	g3930	g3627
1833	Synaptobrevin	11	g3347	gene_877	g3822	g3656	g3774	g3911	g3961	g3811	g3768	g3933	g3624
1834	hypothetical protein	11	g2186	gene_4168	g1142	g366	g2675	g2606	g1618	g2669	g1121	g2674	g7178
1835	Ankyrin repeat-containing domain protein	11	g3342	gene_6530	g3827	g3661	g3769	g3906	g3966	g3806	g3773	g3938	g3619
1836	L-lactate permease	11	g3086	gene_7059	g3745	g3664	g4571	g3699	g5687	g4619	g4777	g3845	g4753
1837	hypothetical protein	11	g3085	gene_7458	g3744	g3665	g4572	g3698	g5686	g4618	g4778	g3844	g4752
1838	hypothetical protein	11	g3083	gene_3154	g3742	g3667	g4574	g3696	g5684	g4616	g4780	g3842	g4750
1839	hypothetical protein	11	g3080	gene_8388	g3739	g3670	g4577	g3693	g5681	g4613	g4783	g3839	g4747
1840	Uncharacterised protein family UPF0363	11	g3079	gene_3982	g3738	g3671	g4578	g3692	g5680	g4612	g4784	g3838	g4746
1841	Protein of unknown function (DUF1640)-domain containing protein	11	g3078	gene_6313	g3737	g3672	g4579	g3691	g5679	g4611	g4785	g3837	g4745
1842	isocitrate dehydrogenase, NAD-dependent	11	g3077	gene_1739	g3736	g3673	g4580	g3690	g5678	g4610	g4786	g3836	g4744
1843	hypothetical protein	11	g3076	gene_3178	g3735	g3674	g4581	g3689	g5677	g4609	g4787	g3835	g4743
1844	hypothetical protein	11	g3075	gene_2473	g3734	g3675	g4582	g3688	g5676	g4608	g4788	g3834	g4742
1845	ADP-ribosylation factor-like protein 1, variant XP_016611101.1 ADP-ribosylation factor-like protein 1 KND03061.1 ADP-ribosylation factor-like protein 1	11	g3074	gene_569	g3733	g3676	g4583	g3687	g5675	g4607	g4789	g3833	g4741
1846	hypothetical protein	11	g3073	gene_6164	g3732	g3678	g4585	g3686	g5674	g4606	g4791	g3832	g4740
1847	hypothetical protein	11	g2184	gene_5472	g1144	g368	g2673	g2604	g1620	g2667	g1119	g2672	g7180
1848	hypothetical protein	11	g3071	gene_15	g3730	g3680	g4587	g3684	g8517	g4604	g9580	g3830	g8210
1849	P-loop containing nucleoside triphosphate hydrolase protein	11	g3070	gene_4914	g3729	g3681	g4588	g3683	g8516	g4603	g9579	g3829	g8211
1850	hypothetical protein	11	g3619	gene_657	g3164	g3687	g3189	g3251	g4068	g2772	g2637	g3421	g3185
1851	hypothetical protein	11	g3626	gene_6200	g3157	g3694	g3182	g3244	g4061	g2765	g2630	g3414	g3178
1852	Cytochrome c oxidase, subunit VIb	11	g4950	gene_8147	g3998	g3697	g3754	g3938	g4087	g3991	g2523	g4094	g3855
1853	Aspartic peptidase domain-containing protein	11	g4951	gene_3633	g3997	g3698	g3753	g3939	g4086	g3992	g2522	g4095	g3854
1854	hypothetical protein	11	g947	gene_7793	g378	g37	g391	g379	g467	g187	g327	g166	g156
1855	Protein kinase-like domain-containing protein	11	g2182	gene_3367	g1146	g370	g2671	g2602	g1622	g2665	g1117	g2670	g2236
1856	hypothetical protein	11	g4953	gene_5424	g3995	g3700	g3751	g3941	g4084	g3994	g2520	g4097	g3852
1857	hypothetical protein	11	g4954	gene_6061	g3994	g3701	g3750	g3942	g4083	g3995	g2519	g4098	g3851
1858	hypothetical protein	11	g4956	gene_8347	g3992	g3703	g3748	g3944	g4081	g3997	g2517	g4100	g3849
1859	threonine-tRNA ligase	11	g8188	gene_5760	g3988	g3708	g3744	g3949	g4077	g4002	g2513	g4105	g3845
1860	RIO1 family-domain containing protein	11	g8186	gene_1374	g3986	g3710	g3742	g3951	g4075	g4004	g2511	g4107	g3843
1861	hypothetical protein	11	g3397	gene_3003	g3388	g3712	g3448	g3489	g4089	g4006	g3806	g3444	g3887
1862	Chromate transporter	11	g3400	gene_8315	g3385	g3715	g3451	g3486	g4092	g4009	g3809	g3447	g3884
1863	SBDS multi-domain protein ODV58562.1 SBDS multi-domain protein	11	g3401	gene_5104	g3384	g3716	g3452	g3485	g4093	g4010	g3810	g3448	g3883
1864	Fatty acid desaturase-domain containing protein	11	g3402	gene_4560	g3383	g3717	g3453	g3484	g4094	g4011	g3811	g3449	g3882
1865	26s proteasome non-atpase regulatory subunit 10	11	g3403	gene_4827	g3382	g3718	g3454	g3483	g4095	g4012	g3812	g3450	g3881
1866	hypothetical protein	11	g3404	gene_4823	g3381	g3719	g3455	g3482	g4096	g4013	g3813	g3451	g3880
1867	hypothetical protein	11	g3405	gene_6847	g3380	g3720	g3456	g3481	g4097	g4014	g3814	g3452	g3879
1868	Mitochondrial carrier domain-containing protein	11	g3407	gene_343	g3378	g3722	g3458	g3479	g4099	g4016	g3816	g3454	g3877
1869	hypothetical protein	11	g3408	gene_6489	g3377	g3723	g3459	g3478	g4100	g4017	g3817	g3455	g3876
1870	hypothetical protein	11	g3410	gene_7520	g3375	g3725	g3461	g3476	g4102	g4019	g3819	g3457	g3874
1871	hypothetical protein	11	g3411	gene_6593	g3374	g3726	g3462	g3475	g4103	g4020	g3820	g3458	g3873
1872	hypothetical protein	11	g9354	gene_719	g9558	g3727	g9339	g2528	g9413	g2176	g2132	g2247	g849
1873	Domain found in IF2B/IF5-domain containing protein	11	g9355	gene_5496	g9559	g3728	g9340	g2529	g9414	g2177	g2131	g2248	g848
1874	Renal dipeptidase family	11	g4181	gene_7406	g6783	g3730	g4698	g2531	g4854	g2179	g2129	g2250	g846
1875	hypothetical protein	11	g4184	gene_468	g6786	g3733	g4701	g2534	g4857	g2182	g2126	g2253	g843
1876	SART-1 protein	11	g4187	gene_5405	g9962	g3736	g4704	g2537	g4860	g2185	g2123	g2256	g840
1877	septum-promoting GTP-binding protein 1	11	g1754	gene_146	g3919	g3739	g3950	g3890	g4002	g3971	g3804	g2050	g3698
1878	Domain found in IF2B/IF5-domain containing protein	11	g1755	gene_2763	g3918	g3740	g3951	g3891	g4003	g3970	g3803	g2051	g3697
1879	26S protease	11	g1756	gene_1137	g3917	g3741	g3952	g3892	g4004	g3969	g3802	g2052	g3696
1880	hypothetical protein	11	g1757	gene_8300	g3916	g3742	g3953	g3893	g4005	g3968	g3801	g2053	g3695
1881	ubiquitin carboxyl-terminal hydrolase 2-like protein	11	g1759	gene_5166	g3914	g3744	g3955	g3895	g4007	g3966	g3799	g2055	g3693
1882	Golgi complex component 7 (COG7)-domain containing protein	11	g1760	gene_6179	g3913	g3745	g3956	g3896	g4008	g3965	g3798	g2056	g3692
1883	hypothetical protein	11	g1763	gene_3539	g3910	g3748	g3959	g3899	g4011	g3962	g3795	g2059	g3689
1884	hypothetical protein	11	g1766	gene_3346	g3907	g3751	g3962	g3902	g4014	g3959	g3792	g2062	g3686
1885	hypothetical protein	11	g1767	gene_3186	g3906	g3752	g3963	g3903	g4015	g3958	g3791	g2063	g3685
1886	X-domain of DnaJ-containing-domain containing protein	11	g1768	gene_1741	g3905	g3753	g3964	g3904	g4016	g3957	g3790	g2064	g3684
1887	Hypothetical protein (DUF2410)-domain containing protein	11	g1331	gene_1707	g3435	g3758	g4859	g4948	g2041	g3282	g4211	g4135	g1003
1888	Phosphotyrosine protein phosphatase I superfamily	11	g1330	gene_394	g3434	g3759	g4860	g4949	g2040	g3283	g4212	g4134	g1002
1889	YIF1-domain-containing protein	11	g1327	gene_8074	g3431	g3762	g4863	g4952	g2037	g3286	g4215	g4131	g999
1890	orotate phosphoribosyltransferase	11	g1326	gene_8181	g3430	g3763	g4864	g4953	g2036	g3287	g4216	g4130	g998
1891	Protein of unknown function (DUF1682)-domain containing protein	11	g1325	gene_3714	g3429	g3764	g4865	g4954	g2035	g3288	g4217	g4129	g997
1892	hypothetical protein	11	g1322	gene_5278	g3426	g3767	g4868	g4957	g2032	g3291	g4220	g4126	g994
1893	Rho GTPase activation protein	11	g2303	gene_1611	g1232	g3769	g1480	g4160	g4667	g905	g9082	g1287	g8534
1894	Homeodomain-like protein	11	g2302	gene_4360	g1231	g3770	g1481	g4159	g4666	g904	g9081	g1288	g8535
1895	PSS-domain-containing protein	11	g2301	gene_1845	g1230	g3771	g1482	g4158	g4665	g903	g9080	g1289	g8536
1896	hypothetical protein	11	g2300	gene_3564	g1229	g3772	g1483	g4157	g4664	g902	g9079	g1290	g8537
1897	Cytochrome b5-like heme/steroid binding domain-containing protein	11	g2297	gene_7386	g1226	g3775	g1486	g4154	g4661	g899	g6081	g1293	g6605
1898	hypothetical protein	11	g2295	gene_3747	g1224	g3777	g1488	g4152	g4659	g897	g6083	g1295	g6603
1899	hypothetical protein	11	g2294	gene_4540	g1223	g3778	g1489	g4151	g4658	g896	g6084	g1296	g6602
1900	5-formyltetrahydrofolate cyclo-ligase	11	g3443	gene_3459	g4014	g3780	g4000	g3977	g4123	g4021	g3852	g4061	g3902
1901	hypothetical protein	11	g3442	gene_2033	g4013	g3781	g4001	g3976	g4124	g4022	g3851	g4062	g3901
1902	HRDC-like protein	11	g3439	gene_5035	g4010	g3785	g4005	g3973	g4128	g4026	g3848	g4066	g3898
1903	Protein kinase-like domain-containing protein	11	g3438	gene_8303	g4009	g3786	g4006	g3972	g4129	g4027	g3847	g4067	g3897
1904	Vps51/Vps67-domain containing protein	11	g3437	gene_6036	g4008	g3787	g4007	g3971	g4130	g4028	g3846	g4068	g3896
1905	hypothetical protein	11	g3436	gene_7456	g4007	g3788	g4008	g3970	g4131	g4029	g3845	g4069	g3895
1906	Metalloenzyme, LuxS/M16 peptidase-like protein	11	g3435	gene_3194	g4006	g3789	g4009	g3969	g4132	g4030	g3844	g4070	g3894
1907	Ankyrin repeat-containing domain protein	11	g2173	gene_2060	g1155	g379	g2662	g2593	g1631	g2656	g1108	g2661	g2245
1908	hypothetical protein	11	g3433	gene_1122	g4004	g3791	g4011	g3967	g4134	g4032	g3842	g4072	g3892
1909	hypothetical protein	11	g3432	gene_7608	g4003	g3792	g4012	g3966	g4135	g4033	g3841	g4073	g3891
1910	hypothetical protein	11	g3431	gene_5647	g4002	g3793	g4013	g3965	g4136	g4034	g3840	g4074	g3890
1911	hypothetical protein	11	g3429	gene_751	g4000	g3795	g4015	g3963	g4138	g4036	g3838	g4076	g3888
1912	YjeF N-terminal domain-containing protein	11	g946	gene_7663	g379	g38	g392	g380	g468	g188	g328	g165	g157
1913	inorganic diphosphatase	11	g2172	gene_2794	g1156	g380	g2661	g2592	g1632	g2655	g1107	g2660	g2246
1914	protein disulfide isomerase A	11	g9080	gene_1301	g4336	g3808	g4976	g8062	g5456	g4359	g3857	g5122	g9390
1915	Chitin synthase III catalytic subunit	11	g9082	gene_244	g4334	g3810	g4974	g8064	g5458	g4357	g3855	g5120	g9388
1916	AAA domain-containing protein RKP21650.1 putative adenylate kinase isoenzyme 6	11	g1303	gene_7956	g4105	g3811	g4159	g4077	g3984	g4138	g6695	g4235	g976
1917	hypothetical protein	11	g1306	gene_5083	g4108	g3814	g4162	g4080	g3987	g4141	g6692	g4238	g979
1918	hypothetical protein	11	g1307	gene_5116	g4109	g3815	g4163	g4081	g3988	g4142	g6691	g4239	g980
1919	hypothetical protein	11	g1308	gene_6140	g4110	g3816	g4164	g4082	g3989	g4143	g6690	g4240	g981
1920	Sas10 C-terminal domain-domain containing protein	11	g1309	gene_1787	g4111	g3817	g4165	g4083	g3990	g4144	g6689	g4241	g982
1921	hypothetical protein	11	g1310	gene_6202	g4112	g3818	g4166	g4084	g3991	g4145	g6688	g4242	g983
1922	S1/P1 nuclease	11	g1315	gene_500	g4117	g3823	g4171	g4089	g3996	g4150	g7261	g4247	g988
1923	hypothetical protein	11	g1316	gene_5447	g4118	g3824	g4172	g4090	g3997	g4151	g7260	g4248	g989
1924	ribosomal protein S2 P27685.1 RecName: Full=40S ribosomal protein S2	11	g1317	gene_3322	g4119	g3825	g4173	g4091	g3998	g4152	g7259	g4249	g990
1925	S1/P1 Nuclease-domain containing protein	11	g1318	gene_2281	g4120	g3826	g4174	g4092	g3999	g4153	g7258	g4250	g991
1926	hypothetical protein	11	g1722	gene_2066	g1703	g3827	g4029	g4039	g2281	g6906	g1875	g4198	g1815
1927	Homogentisate 1,2-dioxygenase	11	g1720	gene_1619	g1705	g3829	g4031	g4041	g2283	g6908	g1873	g4200	g1813
1928	hypothetical protein	11	g1719	gene_7140	g1706	g3830	g4032	g4042	g2284	g6909	g1872	g4201	g1812
1929	Aldehyde dehydrogenase domain-containing protein	11	g1714	gene_4910	g1711	g3835	g4037	g4047	g2289	g6914	g1867	g4206	g1807
1930	hypothetical protein	11	g1713	gene_2587	g1712	g3836	g4038	g4048	g2290	g3821	g1866	g4207	g1806
1931	Vacuolar protein sorting-associated	11	g1712	gene_5443	g1713	g3837	g4039	g4049	g2291	g3822	g1865	g4208	g1805
1932	U3-containing 90S pre-ribosomal complex subunit-domain containing protein	11	g2168	gene_3575	g1160	g384	g2657	g2588	g1636	g2651	g1103	g2656	g2250
1933	diphthine--ammonia ligase	11	g1709	gene_1675	g1716	g3840	g4042	g4052	g2294	g3825	g1862	g4211	g1802
1934	ATP synthase subunit D-domain containing protein	11	g1708	gene_2225	g1717	g3841	g4043	g4053	g2295	g3826	g1861	g4212	g1801
1935	WD40-repeat-containing domain protein	11	g1705	gene_7323	g1720	g3844	g4046	g4056	g2298	g3829	g1858	g4215	g1798
1936	WD40-repeat-containing domain protein	11	g1704	gene_1710	g1721	g3845	g4047	g4057	g2299	g3830	g1857	g4216	g1797
1937	Pkinase-domain-containing protein	11	g3326	gene_7853	g3876	g3848	g4123	g750	g1203	g4052	g3869	g1215	g4014
1938	hypothetical protein	11	g3327	gene_8322	g3875	g3849	g4124	g749	g1202	g4051	g3870	g1216	g4015
1939	Glycoside hydrolase	11	g9032	gene_3054	g1161	g385	g7075	g7174	g1637	g7216	g1102	g7086	g2251
1940	Polynucleotide kinase 3 phosphatase-domain containing protein	11	g3329	gene_3447	g3873	g3851	g4126	g747	g1200	g4049	g3872	g1218	g4017
1941	NiFe hydrogenase-like protein	11	g3332	gene_7868	g3870	g3855	g4129	g744	g1197	g4046	g3875	g1221	g4020
1942	Cyclophilin-like domain-containing protein	11	g3335	gene_8525	g3867	g3858	g4132	g741	g1194	g4043	g3878	g1224	g4023
1943	WD40-repeat-containing domain protein	11	g3336	gene_2607	g3866	g3859	g4133	g740	g1193	g4042	g3879	g1225	g4024
1944	dihydrofolate reductase	11	g3337	gene_87	g3865	g3860	g4134	g739	g1192	g4041	g3880	g1226	g4025
1945	Trypsin-like cysteine/serine peptidase domain-containing protein	11	g3338	gene_5693	g3864	g3861	g4135	g738	g1191	g4040	g3881	g1227	g4026
1946	NADP-dependent oxidoreductase domain-containing protein	11	g3339	gene_6578	g3863	g3862	g4136	g737	g1190	g4039	g3882	g1228	g4027
1947	hypothetical protein	11	g3340	gene_170	g3862	g3863	g4137	g736	g1189	g4038	g3883	g1229	g4028
1948	Intraflagellar transport complex B protein 46 C terminal-domain containing protein	11	g4201	gene_3270	g7447	g3865	g4081	g7323	g7301	g7528	g3929	g7176	g3986
1949	DNA-directed RNA polymerase, RBP11-like dimerisation domain-containing protein	11	g4205	gene_4854	g7451	g3869	g4077	g7327	g7305	g7532	g3925	g7172	g3982
1950	hypothetical protein	11	g4206	gene_4391	g7452	g3870	g4076	g7328	g7306	g7533	g3924	g7171	g3981
1951	Mitochondrial carrier domain-containing protein	11	g4207	gene_4685	g7453	g3871	g4075	g7329	g7307	g7534	g3923	g7170	g3980
1952	Acyl-CoA N-acyltransferase	11	g4208	gene_5628	g7454	g3872	g4074	g7330	g7308	g7535	g3922	g7169	g3979
1953	gamma-tubulin complex component 3	11	g4211	gene_3585	g6963	g3875	g4071	g6969	g6897	g4065	g3919	g6887	g3976
1954	hypothetical protein	11	g3797	gene_5506	g2106	g3881	g2607	g2494	g2758	g2501	g2441	g2983	g3702
1955	P-loop containing nucleoside triphosphate hydrolase protein	11	g3795	gene_6556	g2104	g3883	g2609	g2496	g2760	g2499	g2439	g2981	g3704
1956	hypothetical protein	11	g3794	gene_6671	g2103	g3884	g2610	g2497	g2761	g2498	g2438	g2980	g3705
1957	hypothetical protein	11	g3791	gene_276	g2100	g3887	g2613	g2500	g2764	g2495	g2435	g2977	g3708
1958	DHS-like NAD/FAD-binding domain-containing protein	11	g3790	gene_1506	g2099	g3888	g2614	g2501	g2765	g2494	g2434	g2976	g3709
1959	Armadillo-type fold	11	g3789	gene_1972	g2098	g3889	g2615	g2502	g2766	g2493	g2433	g2975	g3710
1960	hypothetical protein	11	g7554	gene_7424	g1165	g389	g7079	g7170	g1641	g7212	g1098	g7082	g2255
1961	hypothetical protein	11	g953	gene_5319	g3305	g3894	g1038	g752	g881	g956	g541	g731	g1893
1962	Ribosomal protein L5 domain-containing protein	11	g955	gene_4356	g3307	g3896	g1036	g754	g879	g958	g543	g733	g1891
1963	hypothetical protein	11	g956	gene_6048	g3308	g3897	g1035	g755	g878	g959	g544	g734	g1890
1964	Armadillo-type fold	11	g945	gene_4053	g380	g39	g393	g381	g469	g189	g329	g164	g158
1965	Cyclin-like protein	11	g7555	gene_5753	g1166	g390	g7080	g7169	g1642	g7211	g1097	g7081	g2256
1966	hypothetical protein	11	g959	gene_1455	g3311	g3900	g1032	g758	g875	g962	g547	g737	g1887
1967	Rab-GTPase-TBC domain-domain containing protein	11	g960	gene_3701	g3312	g3901	g1031	g759	g874	g963	g548	g738	g1886
1968	hypothetical protein	11	g963	gene_1747	g3315	g3904	g1028	g762	g871	g966	g551	g741	g1883
1969	Protein kinase-like domain-containing protein	11	g965	gene_5377	g3317	g3906	g1026	g764	g869	g968	g553	g743	g1881
1970	hypothetical protein	11	g966	gene_1123	g3318	g3907	g1025	g765	g868	g969	g554	g744	g1880
1971	hypothetical protein	11	g967	gene_6689	g3319	g3908	g1024	g766	g867	g970	g555	g745	g1879
1972	hypothetical protein	11	g7556	gene_409	g1167	g391	g7081	g7168	g1643	g7210	g1096	g7080	g2257
1973	hypothetical protein	11	g3503	gene_69	g4077	g3917	g4116	g4100	g4172	g3925	g3985	g4257	g3992
1974	Glycoside hydrolase superfamily	11	g3507	gene_6929	g4073	g3921	g4120	g4104	g4168	g3921	g3989	g4253	g3988
1975	hypothetical protein	11	g3011	gene_5717	g5251	g3926	g2644	g5570	g1989	g2646	g4898	g2687	g1711
1976	riboflavin kinase	11	g3010	gene_1928	g5252	g3927	g2643	g5571	g1988	g2647	g4899	g2688	g1712
1977	Ankyrin repeat-containing domain protein	11	g5917	gene_6793	g4094	g3936	g4140	g4138	g4189	g4107	g4003	g4290	g4101
1978	hypothetical protein	11	g5915	gene_789	g4092	g3938	g4142	g4140	g4187	g4105	g4005	g4288	g4099
1979	hypothetical protein	11	g7022	gene_2681	g2033	g394	g2743	g2485	g3129	g2292	g2733	g2351	g9563
1980	Mitochondrial carrier domain-containing protein	11	g5913	gene_1971	g4090	g3941	g4145	g4143	g4185	g4103	g4008	g4286	g4097
1981	hypothetical protein	11	g7077	gene_7270	g4088	g3943	g4147	g4145	g4183	g4101	g4010	g4284	g4095
1982	hypothetical protein	11	g7073	gene_4858	g4084	g3947	g4151	g4149	g4179	g4097	g4014	g4280	g4091
1983	Acyl-CoA dehydrogenase/oxidase, N-terminal and middle domain-containing protein	11	g7023	gene_1415	g2034	g395	g2744	g2484	g3130	g2291	g2732	g2350	g9562
1984	hypothetical protein	9		gene_152	g6197	g3958	g4099;g9614	g4248;g8936		g4086	g9730	g4483	g9634
1985	ribosomal protein L1	11	g2948	gene_8111	g3747	g3961	g3822	g3763	g4254	g4172	g8976	g4320	g5981
1986	putative Fam96B	11	g2950	gene_2129	g3749	g3963	g3820	g3761	g4252	g4174	g8974	g4318	g5983
1987	glutamine synthetase	11	g7025	gene_3948	g2036	g397	g2746	g2482	g3132	g2289	g2730	g2348	g8309
1988	hypothetical protein	11	g2960	gene_4141	g3759	g3973	g3810	g3751	g4242	g4184	g5863	g4308	g7409
1989	CYTH-like domain-containing protein	11	g2964	gene_5495	g3763	g3976	g3806	g3747	g4239	g4187	g9422	g4305	g7413
1990	P-loop containing nucleoside triphosphate hydrolase protein	11	g2837	gene_2268	g4097	g3980	g7644	g4745	g2942	g3742	g4068	g4424	g6362
1991	hypothetical protein	11	g2838	gene_3064	g4098	g3981	g7643	g4744	g2941	g3741	g4069	g4423	g6363
1992	hypothetical protein	11	g2840	gene_7917	g4100	g3983	g6969	g4742	g2939	g3739	g4071	g4421	g6365
1993	Cytochrome P450	11	g7311	gene_2457	g4150	g3991	g3889	g7639	g4209	g6623	g3897	g7144	g3553
1994	S-adenosyl-L-methionine-dependent methyltransferase	11	g1667	gene_2943	g5461	g4	g5485	g5478	g5550	g154	g5283	g198	g123
1995	Armadillo-type fold	11	g7028	gene_8522	g2039	g400	g2749	g2479	g3135	g2286	g2727	g2345	g8306
1996	hypothetical protein	11	g5721	gene_50	g4020	g4010	g6313	g7015	g6456	g6439	g6159	g4357	g4197
1997	hypothetical protein	11	g5720	gene_4802	g4019	g4011	g6312	g7014	g6457	g6438	g6158	g4356	g4198
1998	hypothetical protein	11	g5719	gene_6213	g4018	g4012	g6311	g7013	g6458	g6437	g6157	g4355	g4199
1999	hypothetical protein	11	g7030	gene_7242	g2041	g402	g2751	g2477	g3137	g2284	g2725	g2343	g8304
[truncated: 9,075 more rows]
